# Supplementary material for: Is the effect of a health crisis symmetric for physical and digital financial assets? An assessment of gold and bitcoin during the pandemic
Source: PLoS One. 2023 Nov 14;18(11):e0288762. doi: 10.1371/journal.pone.0288762 (PMC10645359; doi:10.1371/journal.pone.0288762)
Supplement: S1 File — (XLSX) [file pone.0288762.s001.xlsx]

## Sheet: Sheet1
Date	BP	GP	BV	GV	LNBP	LNGP	LNBV	LNGV	BPRT	GPRT	BVRT	GVRT	CVD19
2014-09-22	402.023	1214.6	2.41276e+07	7	5.99651	7.10217	16.9989	1.94591	-0.0102957	-0.00180967	-0.452114	0.559616	0
2014-09-23	418.877	1221	4.50995e+07	5	6.03758	7.10743	17.6244	1.60944	0.041068	0.00525536	0.625515	-0.336472	0
2014-09-24	428.622	1217.7	30627700	2	6.06058	7.10472	17.2374	0.693147	0.0229981	-0.00270635	-0.386966	-0.916291	0
2014-09-25	416.494	1215.35	2.68144e+07	11	6.03187	7.10279	17.1044	2.3979	-0.0287034	-0.00193176	-0.132966	1.70475	0
2014-09-26	407.473	1214.1	2.14608e+07	19497	6.00998	7.10176	16.8817	9.87802	-0.0218961	-0.00102904	-0.222711	7.48012	0
2014-09-29	378.725	1218.5	3.24977e+07	6344	5.93681	7.10538	17.2967	8.75526	-0.0731642	0.00361755	0.414941	-1.12275	0
2014-09-30	382.21	1211.1	3.47073e+07	680	5.94597	7.09928	17.3625	6.52209	0.00915852	-0.00609158	0.0657807	-2.23317	0
2014-10-01	386.079	1211.65	2.62294e+07	178	5.95604	7.09974	17.0824	5.18178	0.0100731	0.00045407	-0.280069	-1.34031	0
2014-10-02	379.222	1214.9	2.17777e+07	176	5.93812	7.10242	16.8964	5.17048	-0.0179228	0.0026787	-0.185994	-0.0112996	0
2014-10-03	367.777	1201.7	3.09012e+07	499	5.90748	7.09149	17.2463	6.21261	-0.0306437	-0.0109246	0.349909	1.04212	0
2014-10-06	323.847	1195.4	7.90118e+07	415	5.78027	7.08624	18.1851	6.02828	-0.127206	-0.00525635	0.938802	-0.184328	0
2014-10-07	329.865	1208.5	4.91999e+07	272	5.79868	7.09714	17.7114	5.6058	0.0184108	0.010899	-0.473706	-0.422476	0
2014-10-08	340.776	1211.6	5.47363e+07	9	5.83123	7.0997	17.818	2.19722	0.0325434	0.00256191	0.106636	-3.40858	0
2014-10-09	365.207	1226.45	83641104	19	5.90046	7.11188	18.242	2.94444	0.0692376	0.012182	0.424008	0.747214	0
2014-10-10	364.015	1220.25	4.36657e+07	186	5.8972	7.10681	17.5921	5.22575	-0.00326791	-0.00506807	-0.649972	2.28131	0
2014-10-13	383.062	1230.5	3.52214e+07	103	5.9482	7.11518	17.3772	4.63473	0.0510005	0.00836484	-0.214909	-0.591018	0
2014-10-14	401.511	1234.75	3.84915e+07	73	5.99523	7.11862	17.4659	4.29046	0.0470394	0.00344793	0.0887836	-0.34427	0
2014-10-15	395.496	1245.35	2.52671e+07	250	5.98014	7.12717	17.045	5.52146	-0.015093	0.00854807	-0.420934	1.231	0
2014-10-16	385.939	1239.85	2.699e+07	6	5.95568	7.12275	17.111	1.79176	-0.0244639	-0.00442621	0.0659633	-3.7297	0
2014-10-17	380.434	1235.45	1.36007e+07	356	5.94131	7.11919	16.4256	5.87493	-0.0143666	-0.0035551	-0.685345	4.08317	0
2014-10-20	384.168	1239.7	1.6419e+07	105	5.95108	7.12262	16.6139	4.65396	0.0097686	0.00343414	0.188318	-1.22097	0
2014-10-21	386.74	1251	1.41889e+07	48	5.95775	7.1317	16.468	3.8712	0.00667265	0.00907381	-0.145979	-0.782759	0
2014-10-22	385.412	1244.8	1.16413e+07	2	5.95431	7.12673	16.2701	0.693147	-0.00343848	-0.00496832	-0.197901	-3.17805	0
2014-10-23	370.747	1228.2	2.64569e+07	2	5.91552	7.1133	17.091	0.693147	-0.0387929	-0.0134252	0.820958	0	0
2014-10-24	358.825	1231.05	1.55857e+07	71	5.88283	7.11562	16.5619	4.26268	-0.0326864	0.00231776	-0.529163	3.56953	0
2014-10-27	354.22	1228.75	1.3033e+07	282	5.86992	7.11375	16.383	5.64191	-0.0129152	-0.00187006	-0.178869	1.37923	0
2014-10-28	356.331	1227.85	7.84588e+06	46	5.87586	7.11302	15.8755	3.82864	0.0059419	-0.00073274	-0.507496	-1.81327	0
2014-10-29	346.588	1224.3	1.81927e+07	631	5.84814	7.11012	16.7165	6.44731	-0.0277247	-0.00289536	0.841032	2.61866	0
2014-10-30	342.992	1205.25	3.01779e+07	521	5.83771	7.09444	17.2226	6.25575	-0.0104282	-0.0156823	0.506089	-0.191556	0
2014-10-31	342.594	1180.55	1.25454e+07	260	5.83654	7.07374	16.3449	5.56068	-0.00116393	-0.0207066	-0.877756	-0.695068	0
2014-11-03	329.742	1167.7	1.29485e+07	60	5.79831	7.06279	16.3765	4.09434	-0.0382356	-0.0109444	0.0316259	-1.46634	0
2014-11-04	328.422	1168	1.56555e+07	40	5.7943	7.06305	16.5663	3.68888	-0.00400966	0.000256872	0.189842	-0.405465	0
2014-11-05	337.026	1153.25	1.98172e+07	157	5.82016	7.05034	16.8021	5.05625	0.0258607	-0.0127088	0.235728	1.36737	0
2014-11-06	345.695	1142.7	1.8797e+07	137	5.84556	7.04115	16.7492	4.91998	0.0253968	-0.00919015	-0.052853	-0.136265	0
2014-11-07	347.254	1151.35	1.68342e+07	97	5.85006	7.04869	16.6389	4.57471	0.00449959	0.00754125	-0.110285	-0.34527	0
2014-11-10	366.189	1160.85	3.04501e+07	40	5.90315	7.05691	17.2316	3.68888	0.0530918	0.00821733	0.592677	-0.885832	0
2014-11-11	367.522	1161.05	1.58389e+07	22	5.90678	7.05708	16.578	3.09104	0.00363627	0.000172283	-0.65362	-0.597837	0
2014-11-12	398.851	1162.8	4.57832e+07	17	5.98859	7.05859	17.6394	2.83321	0.0818046	0.00150612	1.06145	-0.257829	0
2014-11-13	429.108	1159.75	5.8945e+07	1047	6.06171	7.05596	17.8921	6.95368	0.0731195	-0.00262641	0.252688	4.12047	0
2014-11-14	402.021	1169.5	2.95892e+07	486	5.9965	7.06433	17.2029	6.18621	-0.0652055	0.00837184	-0.689195	-0.767476	0
2014-11-17	393.851	1183.75	4.15188e+07	17	5.97597	7.07644	17.5417	2.83321	-0.0205317	0.0121111	0.338737	-3.353	0
2014-11-18	381.76	1195.5	3.22225e+07	2	5.94479	7.08632	17.2882	0.693147	-0.0311806	0.00987714	-0.253481	-2.14007	0
2014-11-19	380.188	1194.45	1.89318e+07	23	5.94067	7.08544	16.7564	3.13549	-0.00412368	-0.000878669	-0.531822	2.44235	0
2014-11-20	369.403	1191.3	2.52332e+07	3	5.91189	7.0828	17.0437	1.09861	-0.028779	-0.0026407	0.287318	-2.03688	0
2014-11-21	350.995	1195.7	2.98501e+07	20	5.86077	7.08649	17.2117	2.99573	-0.0511148	0.00368666	0.168028	1.89712	0
2014-11-24	376.939	1196.7	3.09301e+07	17	5.93208	7.08732	17.2472	2.83321	0.07131	0.000835981	0.0355416	-0.162519	0
2014-11-25	384.742	1197.1	2.54422e+07	210753	5.95257	7.08766	17.0519	12.2584	0.0204909	0.000334167	-0.195321	9.42523	0
2014-11-26	371.757	1197.35	1.86017e+07	75297	5.91824	7.08787	16.7388	11.2292	-0.0343338	0.000208816	-0.313156	-1.02925	0
2014-12-01	380.165	1181.05	1.1763e+07	5524	5.94061	7.07416	16.2805	8.61686	0.0223662	-0.0137069	-0.458294	-2.61234	0
2014-12-02	380.951	1201.8	1.23641e+07	1236	5.94267	7.09158	16.3303	7.11964	0.00206277	0.0174166	0.0498381	-1.49722	0
2014-12-03	378.686	1204.9	1.33401e+07	440	5.93671	7.09415	16.4063	6.08677	-0.00596207	0.00257607	0.0759774	-1.03286	0
2014-12-04	373.207	1207.3	1.45296e+07	358	5.92213	7.09614	16.4917	5.88053	-0.0145741	0.00198991	0.0854134	-0.206242	0
2014-12-05	372.474	1196.35	1.51818e+07	560	5.92017	7.08703	16.5356	6.32794	-0.00196599	-0.00911122	0.0439094	0.447404	0
2014-12-08	368.957	1197.1	1.88987e+07	183	5.91068	7.08766	16.7546	5.20949	-0.0094858	0.00062671	0.218996	-1.11845	0
2014-12-09	354.009	1220	3.29155e+07	314	5.86932	7.10661	17.3095	5.74939	-0.0413591	0.0189489	0.554851	0.539907	0
2014-12-10	349.374	1230.6	1.64277e+07	306	5.85614	7.11526	16.6145	5.72359	-0.0131779	0.00865098	-0.694975	-0.0258079	0
2014-12-11	350.06	1223.7	3.24313e+07	264	5.8581	7.10963	17.2946	5.57595	0.00196016	-0.00562282	0.680155	-0.147636	0
2014-12-12	351.137	1222	1.69898e+07	203	5.86118	7.10824	16.6481	5.31321	0.00307188	-0.00139016	-0.646511	-0.262743	0
2014-12-15	348.374	1210.75	1.72642e+07	77	5.85328	7.099	16.6641	4.34381	-0.0078984	-0.00924886	0.0160218	-0.969401	0
2014-12-16	336.461	1207.35	3.08649e+07	223	5.81848	7.09618	17.2451	5.40717	-0.0347973	-0.00281215	0.580985	1.06337	0
2014-12-17	324.553	1191.8	3.75679e+07	94	5.78245	7.08322	17.4417	4.54329	-0.0360319	-0.0129631	0.19653	-0.863877	0
2014-12-18	313.971	1198.5	3.9173e+07	197	5.7493	7.08883	17.4835	5.2832	-0.0331498	0.00560602	0.0418378	0.739909	0
2014-12-19	312.651	1198.35	2.38231e+07	96	5.74509	7.0887	16.9862	4.56435	-0.00421149	-0.000125134	-0.497332	-0.718856	0
2014-12-22	327.271	1185.35	2.23151e+07	223	5.79079	7.07779	16.9208	5.40717	0.045701	-0.0109076	-0.0653921	0.842824	0
2014-12-23	332.944	1177.65	1.65742e+07	232	5.80798	7.07128	16.6234	5.44674	0.0171872	-0.00651712	-0.297416	0.0395656	0
2014-12-26	324.026	1186.25	1.64105e+07	124	5.78082	7.07855	16.6134	4.82028	-0.0271535	0.00727612	-0.0099259	-0.626456	0
2014-12-29	316.287	1183.9	1.23025e+07	180	5.75665	7.07657	16.3253	5.19296	-0.0241722	-0.00198298	-0.288119	0.372675	0
2014-12-30	312.091	1195.85	1.25283e+07	191	5.74329	7.08661	16.3435	5.25227	-0.0133553	0.0100432	0.0181876	0.0593166	0
2014-12-31	315.202	1190.95	13942900	92	5.75321	7.08251	16.4505	4.52179	0.00991892	-0.00410599	0.10698	-0.730485	0
2015-01-02	314.702	1182	7.86065e+06	138	5.75163	7.07496	15.8774	4.92725	-0.00158755	-0.00754335	-0.573101	0.405465	0
2015-01-05	271.713	1193.5	4.39628e+07	470	5.60474	7.08465	17.5989	6.15273	-0.146882	0.00968225	1.72147	1.22548	0
2015-01-06	280.125	1211.75	2.32457e+07	97	5.63523	7.09982	16.9616	4.57471	0.0304896	0.0151754	-0.637224	-1.57802	0
2015-01-07	290.917	1214.9	2.48668e+07	29	5.67304	7.10242	17.029	3.3673	0.0378021	0.00259614	0.0674134	-1.20742	0
2015-01-08	288.155	1211	1.99825e+07	92	5.6635	7.0992	16.8104	4.52179	-0.00953777	-0.00321527	-0.218677	1.15449	0
2015-01-09	285.824	1215.25	1.87186e+07	43	5.65537	7.10271	16.745	3.7612	-0.00812403	0.00350335	-0.0653392	-0.760588	0
2015-01-12	268.702	1226.75	1.88803e+07	100	5.5936	7.11212	16.7536	4.60517	-0.0617734	0.00941858	0.00860137	0.84397	0
2015-01-13	244.092	1234.8	7.28439e+07	20	5.49754	7.11866	18.1038	2.99573	-0.0960579	0.00654066	1.3502	-1.60944	0
2015-01-14	197.702	1234.7	9.76387e+07	21	5.28676	7.11858	18.3968	3.04452	-0.210782	-8.10176e-05	0.292955	0.0487902	0
2015-01-15	202.982	1246.15	8.17735e+07	130	5.31312	7.12781	18.2195	4.86753	0.0263565	0.00923078	-0.177321	1.82301	0
2015-01-16	210.681	1267.9	3.8421e+07	44	5.35035	7.14512	17.4641	3.78419	0.0372278	0.0173031	-0.755349	-1.08334	0
2015-01-20	210.197	1285.55	2.40511e+07	157	5.34805	7.15894	16.9957	5.05625	-0.00229996	0.0138247	-0.468423	1.27206	0
2015-01-21	219.5	1295.1	2.99246e+07	78	5.39135	7.16634	17.2142	4.35671	0.0433071	0.00740121	0.2185	-0.699537	0
2015-01-22	231.727	1292.8	3.35446e+07	131	5.44556	7.16457	17.3284	4.8752	0.0542056	-0.00177749	0.114195	0.518488	0
2015-01-23	230.021	1296.2	2.46217e+07	23	5.43817	7.16719	17.0191	3.13549	-0.00738937	0.00262652	-0.309248	-1.7397	0
2015-01-26	281.731	1285	1.06794e+08	26	5.64095	7.15851	18.4864	3.2581	0.202786	-0.0086782	1.46727	0.122602	0
2015-01-27	263.067	1284.45	4.4399e+07	20	5.57241	7.15809	17.6087	2.99573	-0.0685476	-0.000428145	-0.877685	-0.262364	0
2015-01-28	246.791	1286.35	4.43522e+07	180387	5.50854	7.15956	17.6077	12.1029	-0.0638671	0.00147821	-0.00105463	9.10713	0
2015-01-29	229.709	1268.2	3.22134e+07	67983	5.43681	7.14535	17.2879	11.127	-0.0717265	-0.0142102	-0.31978	-0.975847	0
2015-01-30	234.345	1270.65	2.66052e+07	8626	5.45679	7.14728	17.0966	9.06254	0.0199811	0.00193002	-0.191276	-2.06448	0
2015-02-02	232.417	1275.05	3.06121e+07	1654	5.44853	7.15074	17.2369	7.41095	-0.00826122	0.00345678	0.140289	-1.65158	0
2015-02-03	235.22	1270	4.07837e+07	2380	5.46052	7.14677	17.5238	7.77486	0.0119881	-0.00396848	0.286887	0.363904	0
2015-02-04	225.586	1264.2	2.65943e+07	668	5.4187	7.14219	17.0962	6.50429	-0.041822	-0.00457738	-0.427586	-1.27057	0
2015-02-05	227.065	1265.2	2.25164e+07	133	5.42524	7.14299	16.9298	4.89035	0.00653707	0.000790701	-0.166453	-1.61394	0
2015-02-06	223.371	1247.8	2.44353e+07	432	5.40883	7.12914	17.0115	6.06843	-0.0164023	-0.0138482	0.0817849	1.17808	0
2015-02-09	220.498	1238.85	2.77913e+07	319	5.39589	7.12194	17.1402	5.76519	-0.0129454	-0.00719843	0.128694	-0.303234	0
2015-02-10	218.57	1238.1	2.11151e+07	231	5.3871	7.12133	16.8655	5.44242	-0.00878457	-0.000605633	-0.274735	-0.322773	0
2015-02-11	220.74	1228.2	1.72019e+07	102	5.39699	7.1133	16.6605	4.62497	0.0098815	-0.00802823	-0.204969	-0.817445	0
2015-02-12	219.907	1223.85	1.52062e+07	99	5.3932	7.10976	16.5372	4.59512	-0.0037831	-0.00354804	-0.123317	-0.029853	0
2015-02-13	230.76	1227.5	4.27444e+07	65	5.44138	7.11273	17.5707	4.17439	0.0481779	0.00297792	1.03353	-0.420733	0
2015-02-17	239.044	1218.5	2.73631e+07	204	5.47665	7.10538	17.1247	5.31812	0.0352693	-0.00735899	-0.446043	1.14373	0
2015-02-18	238.296	1204	2.52008e+07	147	5.47351	7.0934	17.0424	4.99043	-0.0031382	-0.0119712	-0.0823197	-0.327687	0
2015-02-19	239.132	1212.5	1.82705e+07	65	5.47702	7.10044	16.7208	4.17439	0.00350418	0.007035	-0.321588	-0.816045	0
2015-02-20	243.2	1206.1	2.38767e+07	51	5.49388	7.09515	16.9884	3.93183	0.0168685	-0.00529235	0.267615	-0.242562	0
2015-02-23	236.265	1197.45	1.64e+07	268	5.46495	7.08795	16.6128	5.59099	-0.0289301	-0.00719769	-0.375622	1.65916	0
2015-02-24	238.151	1198.65	1.42004e+07	151	5.47291	7.08895	16.4688	5.01728	0.00795296	0.00100164	-0.144011	-0.573707	0
2015-02-25	237.435	1202.8	1.14962e+07	570	5.46989	7.09241	16.2575	6.34564	-0.00301312	0.00345622	-0.211254	1.32836	0
2015-02-26	235.984	1211.9	1.36194e+07	560	5.46376	7.09994	16.427	6.32794	-0.00613198	0.00753723	0.169479	-0.0176996	0
2015-02-27	246.545	1211.15	4.40139e+07	195	5.50754	7.09933	17.6	5.273	0.0437806	-0.000619055	1.17301	-1.05494	0
2015-03-02	267.307	1213.8	4.04657e+07	124	5.5884	7.10151	17.516	4.82028	0.0808552	0.00218558	-0.0840508	-0.452718	0
2015-03-03	276.979	1203.5	5.04613e+07	51	5.62394	7.09299	17.7367	3.93183	0.0355421	-0.00852195	0.220752	-0.888456	0
2015-03-04	276.176	1202.45	4.1383e+07	27	5.62104	7.09212	17.5384	3.29584	-0.00290333	-0.000872826	-0.198337	-0.635989	0
2015-03-05	273.218	1200.65	4.13024e+07	29	5.61027	7.09062	17.5364	3.3673	-0.0107665	-0.00149806	-0.00194956	0.071459	0
2015-03-06	273.812	1179.7	2.89189e+07	168	5.61244	7.07302	17.18	5.12396	0.00216993	-0.017603	-0.356425	1.75667	0
2015-03-09	283.297	1170.25	5.91782e+07	45	5.6465	7.06497	17.8961	3.80666	0.0340559	-0.00804273	0.716058	-1.3173	0
2015-03-10	294.894	1162.45	6.77708e+07	94	5.68661	7.05829	18.0316	4.54329	0.0401185	-0.00668754	0.135578	0.736632	0
2015-03-11	293.949	1154.85	3.39639e+07	74	5.68341	7.05173	17.3408	4.30407	-0.00320634	-0.00655941	-0.690833	-0.23923	0
2015-03-12	294.751	1155.1	3.25852e+07	63	5.68613	7.05194	17.2994	4.14313	0.00272129	0.000216455	-0.04144	-0.16093	0
2015-03-13	289.917	1155.9	3.14215e+07	44	5.6696	7.05263	17.263	3.78419	-0.0165329	0.000692331	-0.0363658	-0.358945	0
2015-03-16	289.898	1156.2	2.15161e+07	56	5.66953	7.05289	16.8843	4.02535	-6.55277e-05	0.000259547	-0.378691	0.241162	0
2015-03-17	288.369	1151.25	2.14972e+07	71	5.66424	7.0486	16.8834	4.26268	-0.00528824	-0.00429047	-0.000878798	0.237328	0
2015-03-18	267.603	1160.65	57008000	112	5.5895	7.05674	17.8587	4.7185	-0.0747381	0.00813191	0.975269	0.455819	0
2015-03-19	256.44	1165.45	5.2732e+07	39	5.54689	7.06086	17.7807	3.66356	-0.0426098	0.00412708	-0.0779691	-1.05494	0
2015-03-20	262.005	1178.2	1.84567e+07	54	5.56836	7.07174	16.7309	3.98898	0.0214688	0.0108806	-1.0498	0.325422	0
2015-03-23	269.521	1184.6	2.28119e+07	5	5.59665	7.07716	16.9428	1.60944	0.0282827	0.00541728	0.211855	-2.37955	0
2015-03-24	255.579	1189.5	4.00737e+07	411	5.54353	7.08129	17.5062	6.01859	-0.0531148	0.00412791	0.563438	4.40916	0
2015-03-25	242.853	1195.85	3.58669e+07	11	5.49245	7.08661	17.3953	2.3979	-0.0510773	0.00532416	-0.110905	-3.6207	0
2015-03-26	249.63	1205.95	2.573e+07	68	5.51998	7.09502	17.0632	4.21951	0.0275236	0.00841039	-0.332157	1.82161	0
2015-03-27	251.012	1198.05	1.72749e+07	172260	5.5255	7.08845	16.6648	12.0568	0.00552293	-0.00657232	-0.398403	7.83725	0
2015-03-30	244.228	1190.05	2.30096e+07	37990	5.4981	7.08175	16.9514	10.5451	-0.0273985	-0.00669996	0.286657	-1.51168	0
2015-03-31	245.734	1184.15	2.2672e+07	3409	5.50425	7.07678	16.9366	8.13417	0.00614944	-0.00497013	-0.0147808	-2.4109	0
2015-04-01	244.351	1194.6	2.28772e+07	1632	5.4986	7.08557	16.9457	7.39756	-0.00564799	0.00878619	0.0090101	-0.736613	0
2015-04-02	249.938	1200.25	2.62726e+07	1684	5.52121	7.09029	17.084	7.42893	0.0226112	0.00471849	0.138386	0.0313657	0
2015-04-06	258.187	1217.05	2.00342e+07	343	5.55368	7.10419	16.813	5.83773	0.0324673	0.0139	-0.271086	-1.5912	0
2015-04-07	254.005	1211.5	1.84674e+07	406	5.53735	7.09961	16.7315	6.00635	-0.0163283	-0.00457063	-0.0814338	0.168623	0
2015-04-08	249.031	1204.5	3.00864e+07	236	5.51758	7.09382	17.2196	5.46383	-0.0197766	-0.00579472	0.488066	-0.542521	0
2015-04-09	242.759	1197.75	2.16435e+07	521	5.49207	7.0882	16.8902	6.25575	-0.0255082	-0.00561975	-0.329368	0.791918	0
2015-04-10	238.232	1202.7	2.8882e+07	202	5.47325	7.09232	17.1787	5.30827	-0.0188221	0.00412424	0.288513	-0.947482	0
2015-04-13	229.465	1203.2	3.11818e+07	424	5.43575	7.09274	17.2553	6.04973	-0.0374944	0.000415645	0.076616	0.741466	0
2015-04-14	220.649	1192.35	3.1719e+07	546	5.39658	7.08368	17.2724	6.30262	-0.0391772	-0.00905856	0.0170813	0.252886	0
2015-04-15	221.241	1195.85	2.2562e+07	196	5.39925	7.08661	16.9318	5.27811	0.00267713	0.00293108	-0.340649	-1.0245	0
2015-04-16	226.795	1201.55	2.48054e+07	199	5.42404	7.09137	17.0266	5.2933	0.0247917	0.00475517	0.0947943	0.0151902	0
2015-04-17	225.424	1203.1	2.04298e+07	21	5.41798	7.09266	16.8325	3.04452	-0.00606124	0.00128916	-0.194067	-2.24878	0
2015-04-20	224.164	1198.95	1.83647e+07	67	5.41238	7.0892	16.7259	4.20469	-0.00560516	-0.00345535	-0.106564	1.16017	0
2015-04-21	229.785	1197.85	2.4978e+07	33	5.43714	7.08828	17.0335	3.49651	0.0247661	-0.00091787	0.307565	-0.708185	0
2015-04-22	235.692	1193.9	2.38479e+07	93	5.46253	7.08498	16.9872	4.5326	0.0253839	-0.00330308	-0.0462993	1.03609	0
2015-04-23	234.837	1191.55	1.7036e+07	331	5.45889	7.08301	16.6508	5.80212	-0.0036363	-0.00197026	-0.336367	1.26952	0
2015-04-24	233.119	1184.65	2.14487e+07	52	5.45155	7.0772	16.8812	3.95124	-0.00734264	-0.00580763	0.230335	-1.85087	0
2015-04-27	225.664	1194.05	3.8574e+07	194	5.41905	7.08511	17.4681	5.26786	-0.0325019	0.00790354	0.586914	1.31661	0
2015-04-28	226.282	1206.85	2.14692e+07	401	5.42178	7.09577	16.8821	5.99396	0.00273486	0.0106628	-0.585959	0.726103	0
2015-04-29	225.235	1207.25	1.89365e+07	114	5.41714	7.0961	16.7566	4.7362	-0.00463773	0.000331407	-0.125528	-1.25776	0
2015-04-30	232.278	1191.3	3.38186e+07	143	5.44793	7.0828	17.3365	4.96284	0.0307907	-0.0132999	0.57992	0.226646	0
2015-05-01	235.522	1174.05	1.88153e+07	23	5.46181	7.06821	16.7502	3.13549	0.0138715	-0.0145858	-0.586341	-1.82735	0
2015-05-04	240.224	1183.45	2.12234e+07	38	5.48157	7.07619	16.8706	3.63759	0.0197654	0.00797461	0.120434	0.502092	0
2015-05-05	235.629	1192.8	2.39291e+07	48	5.46226	7.08406	16.9906	3.8712	-0.0193133	0.00786956	0.119991	0.233615	0
2015-05-06	232.842	1192.25	2.95872e+07	14	5.45036	7.0836	17.2029	2.63906	-0.0118963	-0.000461196	0.212247	-1.23214	0
2015-05-07	233.839	1182.85	2.90644e+07	44	5.45463	7.07568	17.185	3.78419	0.00427058	-0.00791552	-0.0178278	1.14513	0
2015-05-08	241.274	1186	27445500	51	5.48594	7.07834	17.1277	3.93183	0.0313024	0.00265954	-0.0573118	0.147636	0
2015-05-11	241.823	1184.9	2.08923e+07	26	5.48821	7.07741	16.8549	3.2581	0.0022708	-0.000927897	-0.272822	-0.673729	0
2015-05-12	241.49	1192.25	1.92826e+07	10	5.48683	7.0836	16.7747	2.30259	-0.00137802	0.00618387	-0.0801775	-0.955511	0
2015-05-13	239.374	1204.7	2.71801e+07	34	5.47803	7.09399	17.118	3.52636	-0.0087988	0.0103883	0.343282	1.22378	0
2015-05-14	235.928	1220.05	2.44137e+07	35	5.46353	7.10665	17.0107	3.55535	-0.0145026	0.0126612	-0.107341	0.0289875	0
2015-05-15	237.774	1220.15	1.63294e+07	12	5.47132	7.10673	16.6085	2.48491	0.00779397	8.19904e-05	-0.402177	-1.07044	0
2015-05-18	234.835	1225.35	1.67803e+07	8	5.45888	7.11098	16.6357	2.07944	-0.0124375	0.00425268	0.0272384	-0.405465	0
2015-05-19	232.984	1214.95	1.42419e+07	9	5.45097	7.10246	16.4717	2.19722	-0.00791338	-0.00852356	-0.164017	0.117783	0
2015-05-20	233.262	1207.95	1.54994e+07	11	5.45216	7.09668	16.5563	2.3979	0.00119463	-0.00577822	0.084613	0.200671	0
2015-05-21	235.039	1204.1	1.51089e+07	43	5.45975	7.09349	16.5308	3.7612	0.00758494	-0.00319234	-0.0255173	1.3633	0
2015-05-22	238.014	1208.1	2.7003e+07	8	5.47233	7.0968	17.1115	2.07944	0.0125822	0.00331653	0.580664	-1.68176	0
2015-05-26	236.967	1189.8	1.6425e+07	40	5.46792	7.08154	16.6143	3.68888	-0.00441068	-0.0152637	-0.497143	1.60944	0
2015-05-27	237.666	1185.9	18837000	200216	5.47086	7.07826	16.7513	12.2072	0.00294334	-0.00328322	0.137018	8.51827	0
2015-05-28	237.238	1185.8	1.38296e+07	52705	5.46906	7.07817	16.4423	10.8725	-0.00180039	-8.43581e-05	-0.309012	-1.33469	0
2015-05-29	236.627	1189.5	1.4805e+07	4748	5.46648	7.08129	16.5105	8.46548	-0.00258089	0.00311541	0.0681537	-2.40699	0
2015-06-01	226.505	1194.15	2.60905e+07	1236	5.42276	7.08519	17.0771	7.11964	-0.0437181	0.0039016	0.566606	-1.34584	0
2015-06-02	224.418	1190.15	20459000	1003	5.41351	7.08183	16.8339	6.91075	-0.00925665	-0.00335529	-0.243148	-0.208885	0
2015-06-03	225.667	1186.5	1.77524e+07	630	5.41906	7.07876	16.692	6.44572	0.00555229	-0.00307157	-0.141902	-0.465031	0
2015-06-04	225.317	1179.15	1.47281e+07	447	5.41751	7.07255	16.5053	6.10256	-0.00154995	-0.00621394	-0.186763	-0.343161	0
2015-06-05	224.574	1170.65	1.80565e+07	390	5.4142	7.06531	16.709	5.96615	-0.00330745	-0.00723469	0.203748	-0.136412	0
2015-06-08	226.152	1172.6	2.33784e+07	173	5.42121	7.06698	16.9673	5.15329	0.0070021	0.00166431	0.258307	-0.812855	0
2015-06-09	229.441	1176.5	2.83531e+07	144	5.43565	7.0703	17.1602	4.96981	0.0144429	0.00332044	0.192924	-0.183478	0
2015-06-10	228.896	1182.85	1.59048e+07	295	5.43327	7.07568	16.5821	5.68698	-0.00238035	0.00538283	-0.578115	0.717162	0
2015-06-11	229.527	1178.8	1.4416e+07	69	5.43602	7.07225	16.4838	4.23411	0.00275294	-0.0034298	-0.0982822	-1.45287	0
2015-06-12	230.185	1178.7	1.40177e+07	141	5.43888	7.07217	16.4558	4.94876	0.00286269	-8.48666e-05	-0.0280179	0.714653	0
2015-06-15	235.629	1180.6	1.99121e+07	102	5.46226	7.07378	16.8068	4.62497	0.0233752	0.00161067	0.351007	-0.323787	0
2015-06-16	243.932	1181.2	4.1612e+07	29	5.49689	7.07429	17.5439	3.3673	0.034631	0.000508118	0.737061	-1.25768	0
2015-06-17	251.664	1180.6	4.38584e+07	168	5.5281	7.07378	17.5965	5.12396	0.0312073	-0.000508066	0.0525777	1.75667	0
2015-06-18	248.118	1192.7	3.09802e+07	130	5.5139	7.08397	17.2489	4.86753	-0.0141944	0.0101968	-0.347618	-0.25643	0
2015-06-19	247.382	1201.4	2.39653e+07	142	5.51093	7.09124	16.9921	4.95583	-0.00296871	0.00726786	-0.256741	0.0882926	0
2015-06-22	245.848	1190.25	1.76925e+07	30	5.50471	7.08192	16.6887	3.4012	-0.00622023	-0.00932414	-0.303466	-1.55463	0
2015-06-23	245.218	1181.1	1.51087e+07	60	5.50215	7.0742	16.5308	4.09434	-0.00256384	-0.00771718	-0.15787	0.693147	0
2015-06-24	242.428	1173.65	1.73449e+07	263	5.4907	7.06787	16.6688	5.57215	-0.0114449	-0.00632767	0.138028	1.47781	0
2015-06-25	241.849	1173.7	1.61331e+07	95	5.48831	7.06792	16.5964	4.55388	-0.00239325	4.26426e-05	-0.0724255	-1.01828	0
2015-06-26	242.651	1171.7	1.39835e+07	308	5.49162	7.06621	16.4534	5.7301	0.00331266	-0.00170547	-0.142995	1.17622	0
2015-06-29	252.877	1179.9	3.47429e+07	174	5.5329	7.07318	17.3635	5.15906	0.041279	0.00697401	0.910097	-0.571044	0
2015-06-30	261.907	1171.5	4.45338e+07	223	5.56799	7.06604	17.6118	5.40717	0.0350844	-0.00714473	0.248273	0.248116	0
2015-07-01	260.473	1169.85	2.70298e+07	455	5.5625	7.06463	17.1125	6.1203	-0.00548837	-0.00140946	-0.499308	0.713126	0
2015-07-02	257.874	1161.8	2.15519e+07	316	5.55247	7.05773	16.886	5.75574	-0.01003	-0.006905	-0.226476	-0.364555	0
2015-07-06	272.511	1167.6	4.91548e+07	634	5.60768	7.06271	17.7105	6.45205	0.0552098	0.00497982	0.824511	0.696307	0
2015-07-07	268.087	1158.15	2.88576e+07	469	5.59131	7.05458	17.1779	6.1506	-0.0163693	-0.00812641	-0.532601	-0.301446	0
2015-07-08	268.678	1154.85	3.69802e+07	65	5.59352	7.05173	17.4259	4.17439	0.00220579	-0.00285343	0.248009	-1.97622	0
2015-07-09	269.71	1159.2	4.03012e+07	65	5.59735	7.05549	17.5119	4.17439	0.00383366	0.00375963	0.0859986	0	0
2015-07-10	281.697	1159.45	1.0039e+08	27	5.64083	7.0557	18.4246	3.29584	0.0434811	0.000215642	0.912681	-0.87855	0
2015-07-13	295.979	1155.1	6.20539e+07	14	5.69029	7.05194	17.9435	2.63906	0.0494599	-0.00375887	-0.481059	-0.65678	0
2015-07-14	291.393	1155.1	2.87272e+07	39	5.67467	7.05194	17.1734	3.66356	-0.015619	0	-0.770159	1.0245	0
2015-07-15	289.307	1149.4	2.74866e+07	15	5.66749	7.047	17.1292	2.70805	-0.00718104	-0.00494681	-0.0441458	-0.955511	0
2015-07-16	283.212	1144.55	4.94826e+07	14	5.64619	7.04277	17.7171	2.63906	-0.0212961	-0.00422855	0.587922	-0.0689929	0
2015-07-17	276.161	1137.1	2.75914e+07	120	5.62099	7.03624	17.133	4.78749	-0.0252081	-0.0065304	-0.584117	2.14843	0
2015-07-20	275.97	1112.9	2.27114e+07	189	5.62029	7.01472	16.9384	5.24175	-0.000691898	-0.021512	-0.194637	0.454255	0
2015-07-21	277.983	1101.75	22930700	118	5.62756	7.00466	16.948	4.77068	0.00726603	-0.0100694	0.00960962	-0.471062	0
2015-07-22	276.023	1090.5	1.93898e+07	46	5.62049	6.99439	16.7803	3.82864	-0.00707396	-0.0102635	-0.167729	-0.942043	0
2015-07-23	276.913	1092.7	1.85313e+07	64	5.62371	6.99641	16.735	4.15888	0.00321917	0.0020154	-0.045286	0.330242	0
2015-07-24	282.253	1089.65	3.71994e+07	52	5.64281	6.99361	17.4318	3.95124	0.0191004	-0.0027952	0.696831	-0.207639	0
2015-07-27	292.612	1098.2	3.0592e+07	19	5.67885	7.00143	17.2362	2.94444	0.0360419	0.00781598	-0.195554	-1.0068	0
2015-07-28	295.036	1097	2.54536e+07	31	5.6871	7.00033	17.0524	3.43399	0.00824987	-0.00109331	-0.183881	0.489548	0
2015-07-29	291.657	1094.8	2.46726e+07	159142	5.67558	6.99833	17.0212	11.9776	-0.0115206	-0.00200749	-0.0311639	8.54356	0
2015-07-30	288.347	1089.25	2.16358e+07	49298	5.66416	6.99324	16.8899	10.8056	-0.0114122	-0.0050823	-0.131344	-1.17191	0
2015-07-31	285.652	1090.95	2.36291e+07	5700	5.65477	6.9948	16.978	8.64822	-0.00939206	0.0015595	0.0881297	-2.15742	0
2015-08-03	282.852	1091.05	2.14741e+07	2418	5.64492	6.9949	16.8824	7.7907	-0.00984874	9.16366e-05	-0.0956314	-0.857525	0
2015-08-04	283.47	1087.2	2.19087e+07	1139	5.64711	6.99136	16.9024	7.03791	0.00218249	-0.00353493	0.0200363	-0.75279	0
2015-08-05	283.495	1086.55	2.0128e+07	1207	5.64719	6.99076	16.8176	7.09589	8.64463e-05	-0.000598067	-0.0847719	0.0579873	0
2015-08-06	280.155	1087.9	1.87921e+07	269	5.63534	6.992	16.7489	5.59471	-0.0118515	0.00124167	-0.0686753	-1.50118	0
2015-08-07	278.379	1090	4.24848e+07	614	5.62898	6.99393	17.5647	6.41999	-0.00635779	0.0019285	0.81571	0.825284	0
2015-08-10	264.814	1098.55	2.09794e+07	900	5.57903	7.00175	16.8591	6.80239	-0.0499558	0.00781342	-0.705605	0.3824	0
2015-08-11	267.24	1105.35	2.54339e+07	997	5.58815	7.00792	17.0516	6.90475	0.00911936	0.00617089	0.192542	0.102356	0
2015-08-12	268.071	1113	2.68154e+07	797	5.59125	7.01481	17.1045	6.68085	0.00310477	0.00689707	0.0528934	-0.223896	0
2015-08-13	264.536	1118.65	2.76855e+07	441	5.57798	7.01988	17.1364	6.08904	-0.0132726	0.00506355	0.0319325	-0.59181	0
2015-08-14	264.472	1115.65	2.70912e+07	908	5.57774	7.01719	17.1147	6.81124	-0.000243849	-0.00268541	-0.0216999	0.7222	0
2015-08-17	258.811	1117.9	2.16179e+07	399	5.5561	7.01921	16.889	5.98896	-0.0216373	0.00201473	-0.225687	-0.822283	0
2015-08-18	234.536	1114.2	4.21472e+07	475	5.45761	7.01589	17.5567	6.16331	-0.098489	-0.00331528	0.667647	0.174353	0
2015-08-19	230.088	1125.55	6.08692e+07	348	5.43846	7.02603	17.9242	5.8522	-0.0191494	0.0101352	0.367559	-0.311112	0
2015-08-20	232.132	1143.05	3.2275e+07	409	5.44731	7.04146	17.2898	6.01372	0.00884651	0.0154283	-0.634434	0.161513	0
2015-08-21	234.078	1158.5	2.31738e+07	261	5.45565	7.05488	16.9585	5.56452	0.00834822	0.0134259	-0.331271	-0.449195	0
2015-08-24	219.291	1158.25	5.92207e+07	299	5.3904	7.05467	17.8968	5.70044	-0.0652548	-0.00021582	0.938249	0.135923	0
2015-08-25	212.944	1144.75	6.10892e+07	217	5.36103	7.04294	17.9278	5.3799	-0.0293704	-0.011724	0.0310639	-0.320546	0
2015-08-26	225.693	1131.3	3.1808e+07	116	5.41918	7.03112	17.2752	4.75359	0.0581487	-0.0118189	-0.652617	-0.626307	0
2015-08-27	226.164	1122.9	2.19054e+07	564	5.42126	7.02367	16.9022	6.33505	0.00208034	-0.00745276	-0.372985	1.58146	0
2015-08-28	228.072	1131.3	3.13366e+07	279	5.42966	7.03112	17.2603	5.63121	0.00840532	0.00745276	0.358054	-0.703842	0
2015-08-31	228.935	1129.4	2.07107e+07	194	5.43344	7.02944	16.8462	5.26786	0.00377674	-0.00168086	-0.414136	-0.363354	0
2015-09-01	229.038	1139.1	2.05752e+07	375	5.43389	7.03799	16.8396	5.92693	0.000447661	0.00855192	-0.00656401	0.659068	0
2015-09-02	228.526	1135.6	1.87604e+07	201	5.43165	7.03492	16.7473	5.3033	-0.00223794	-0.00307728	-0.0923382	-0.623621	0
2015-09-03	228.136	1126.6	1.7482e+07	122	5.42994	7.02696	16.6767	4.80402	-0.00170804	-0.0079569	-0.0705765	-0.499284	0
2015-09-04	228.975	1120.7	2.09624e+07	51	5.43361	7.02171	16.8582	3.93183	0.00367304	-0.00525083	0.181559	-0.872195	0
2015-09-08	242.73	1120.35	2.68792e+07	138	5.49195	7.0214	17.1069	4.92725	0.0583327	-0.000312277	0.248622	0.995428	0
2015-09-09	241.118	1112.8	2.36357e+07	150	5.48529	7.01463	16.9783	5.01064	-0.00665914	-0.00676182	-0.128594	0.0833816	0
2015-09-10	238.542	1109.5	2.12155e+07	56	5.47455	7.01166	16.8702	4.02535	-0.0107431	-0.00296989	-0.108026	-0.985284	0
2015-09-11	239.749	1104.95	1.92247e+07	81	5.47959	7.00756	16.7717	4.39445	0.00504715	-0.00410942	-0.0985361	0.369097	0
2015-09-14	230.201	1106.35	2.09978e+07	19	5.43895	7.00882	16.8599	2.94444	-0.0406419	0.00126625	0.0882218	-1.45001	0
2015-09-15	244.502	1103.65	1.91778e+07	8	5.49922	7.00638	16.7693	2.07944	0.0602728	-0.0024434	-0.0906643	-0.864997	0
2015-09-16	229.308	1114.85	2.01442e+07	31	5.43507	7.01648	16.8184	3.43399	-0.0641553	0.010097	0.049163	1.35455	0
2015-09-17	229.605	1123.8	1.89354e+07	14	5.43636	7.02447	16.7565	2.63906	0.00129438	0.00799589	-0.0618832	-0.79493	0
2015-09-18	233.269	1134.5	2.02422e+07	59	5.45219	7.03395	16.8233	4.07754	0.0158297	0.00947624	0.0667363	1.43848	0
2015-09-21	228.869	1134.65	1.96788e+07	17	5.43315	7.03408	16.7951	2.83321	-0.0190425	0.00013223	-0.0282276	-1.24432	0
2015-09-22	228.752	1128.75	25009300	43	5.43264	7.02887	17.0348	3.7612	-0.000513493	-0.00521343	0.239706	0.927987	0
2015-09-23	230.713	1130.25	1.72541e+07	33	5.44117	7.03019	16.6636	3.49651	0.00853826	0.00132802	-0.371198	-0.264693	0
2015-09-24	232.972	1144.45	2.50978e+07	37	5.45092	7.04268	17.0383	3.61092	0.00974374	0.0124853	0.37473	0.11441	0
2015-09-25	235.556	1146.6	2.23636e+07	56	5.46195	7.04456	16.9229	4.02535	0.0110283	0.00187689	-0.115346	0.414434	0
2015-09-28	235.903	1132.6	2.4713e+07	4346	5.46342	7.03227	17.0228	8.37701	0.00147413	-0.0122852	0.0998948	4.35166	0
2015-09-29	237.865	1129.35	2.26913e+07	2417	5.4717	7.0294	16.9375	7.79028	0.00828257	-0.00287357	-0.0853478	-0.586729	0
2015-09-30	236.681	1119.05	1.97435e+07	865	5.46672	7.02024	16.7983	6.76273	-0.00498794	-0.00916218	-0.139157	-1.02755	0
2015-10-01	237.031	1116.15	2.04888e+07	1181	5.46819	7.01764	16.8354	7.07412	0.00147349	-0.00259481	0.0370541	0.311387	0
2015-10-02	237.572	1123.5	1.96779e+07	323	5.47047	7.0242	16.795	5.77765	0.0022819	0.00656353	-0.0403822	-1.29646	0
2015-10-05	238.709	1137.1	2.33359e+07	226	5.47525	7.03624	16.9655	5.42053	0.00477451	0.0120323	0.170497	-0.357117	0
2015-10-06	243.535	1143.15	2.75351e+07	145	5.49526	7.04154	17.131	4.97673	0.0200175	0.00530649	0.165469	-0.443801	0
2015-10-07	244.633	1147.95	2.29992e+07	104	5.49976	7.04573	16.951	4.64439	0.00449642	0.00419012	-0.180002	-0.332343	0
2015-10-08	243.215	1142.7	1.85153e+07	138	5.49395	7.04115	16.7341	4.92725	-0.0058133	-0.00458391	-0.216862	0.282863	0
2015-10-09	243.175	1154.4	1.73531e+07	22	5.49378	7.05134	16.6693	3.09104	-0.000164512	0.0101869	-0.0648263	-1.83621	0
2015-10-12	246.316	1161.35	1.73883e+07	40	5.50662	7.05734	16.6713	3.68888	0.012836	0.00600246	0.0020264	0.597837	0
2015-10-13	246.996	1160.55	2.81985e+07	132	5.50937	7.05665	17.1548	4.8828	0.00275687	-0.000689133	0.483471	1.19392	0
2015-10-14	251.589	1178.15	2.74626e+07	143	5.5278	7.0717	17.1283	4.96284	0.0184226	0.0150514	-0.0264437	0.0800427	0
2015-10-15	254.004	1183.05	2.52235e+07	143	5.53735	7.07585	17.0433	4.96284	0.00955324	0.00415046	-0.085049	0	0
2015-10-16	260.031	1180.15	3.59015e+07	243	5.5608	7.0734	17.3963	5.49306	0.0234489	-0.00245437	0.353003	0.530217	0
2015-10-19	262.885	1173.55	2.52588e+07	62	5.57172	7.06779	17.0447	4.12713	0.0109196	-0.00560813	-0.351604	-1.36593	0
2015-10-20	267.031	1173.9	3.08898e+07	19	5.58736	7.06809	17.2459	2.94444	0.0156462	0.000298123	0.201251	-1.1827	0
2015-10-21	267.304	1170.65	25637300	41	5.58839	7.06531	17.0596	3.71357	0.0010237	-0.00277234	-0.186378	0.769133	0
2015-10-22	271.323	1166.05	3.78086e+07	48	5.60331	7.06138	17.448	3.8712	0.0149198	-0.00393721	0.388488	0.157629	0
2015-10-23	276.113	1171	2.94425e+07	38	5.62081	7.06561	17.1979	3.63759	0.0175038	0.00423613	-0.250097	-0.233615	0
2015-10-26	282.905	1166.9	3.21088e+07	176	5.64511	7.06211	17.2846	5.17048	0.0242992	-0.0035074	0.0866909	1.5329	0
2015-10-27	290.61	1164.4	4.63318e+07	302	5.67198	7.05996	17.6513	5.71043	0.026871	-0.00214473	0.366698	0.539943	0
2015-10-28	300.017	1178.9	5.08081e+07	217	5.70384	7.07234	17.7436	5.3799	0.031857	0.0123758	0.0922272	-0.33053	0
2015-10-29	309.997	1153.45	6.44959e+07	329	5.73656	7.05051	17.9821	5.79606	0.0327219	-0.0218243	0.238546	0.41616	0
2015-10-30	324.055	1143.4	7.8305e+07	249	5.78091	7.04176	18.1761	5.51745	0.0443507	-0.00875121	0.19401	-0.278605	0
2015-11-02	344.284	1135.65	1.01918e+08	180	5.84147	7.03496	18.4397	5.19296	0.0605566	-0.00680111	0.263557	-0.324496	0
2015-11-03	387.773	1124.45	2.06162e+08	185	5.96042	7.02505	19.1442	5.22036	0.118953	-0.00991116	0.704494	0.027399	0
2015-11-04	438.055	1114.2	2.639e+08	141	6.08234	7.01589	19.3911	4.94876	0.121923	-0.00915731	0.246908	-0.271596	0
2015-11-05	411.071	1107.55	1.51825e+08	84	6.01877	7.00991	18.8382	4.43082	-0.0635785	-0.00598631	-0.552842	-0.517943	0
2015-11-06	374.93	1097.15	1.22687e+08	78	5.92674	7.00047	18.6251	4.35671	-0.0920253	-0.00943443	-0.213092	-0.074108	0
2015-11-09	374.087	1088.25	6.82244e+07	5	5.92449	6.99233	18.0383	1.60944	-0.00225361	-0.00814503	-0.586834	-2.74727	0
2015-11-10	355.247	1088.15	9.57979e+07	18	5.87281	6.99223	18.3778	2.89037	-0.0516723	-9.18724e-05	0.339439	1.28093	0
2015-11-11	320.791	1087.8	1.0707e+08	15	5.77079	6.99191	18.489	2.70805	-0.102025	-0.000321733	0.111242	-0.182322	0
2015-11-12	329.218	1083.7	7.84778e+07	4	5.79672	6.98814	18.1783	1.38629	0.0259318	-0.00377617	-0.310667	-1.32176	0
2015-11-13	333.495	1083.35	5.2003e+07	23	5.80963	6.98781	17.7668	3.13549	0.0129048	-0.000322998	-0.411514	1.7492	0
2015-11-16	323.766	1088.05	4.79801e+07	11	5.78002	6.99214	17.6863	2.3979	-0.0296069	0.00432897	-0.0805151	-0.737599	0
2015-11-17	333.982	1070.45	5.10016e+07	6	5.81109	6.97583	17.7474	1.79176	0.0310676	-0.016308	0.0610707	-0.606136	0
2015-11-18	333.586	1067.95	4.37838e+07	5	5.8099	6.9735	17.5948	1.60944	-0.00118789	-0.0023382	-0.152593	-0.182322	0
2015-11-19	330.304	1079.9	4.50111e+07	10	5.80001	6.98462	17.6224	2.30259	-0.00988727	0.0111275	0.0276452	0.693147	0
2015-11-20	319.345	1079.65	5.31529e+07	5	5.76627	6.98439	17.7887	1.60944	-0.0337399	-0.00023153	0.166264	-0.693147	0
2015-11-23	323.204	1069.15	2.74789e+07	57	5.77828	6.97462	17.1289	4.04305	0.0120117	-0.00977297	-0.659754	2.43361	0
2015-11-24	320.588	1076.3	2.93626e+07	222	5.77016	6.98128	17.1952	5.40268	-0.00812689	0.00666526	0.0663033	1.35963	0
2015-11-25	322.952	1070.25	4.16669e+07	148662	5.7775	6.97565	17.5452	11.9094	0.00734684	-0.00563696	0.349985	6.50675	0
2015-11-27	355.729	1062.65	5.51791e+07	52133	5.87417	6.96852	17.8261	10.8616	0.0966669	-0.00712651	0.280877	-1.04788	0
2015-11-30	376.373	1060.25	7.17016e+07	4601	5.93058	6.96626	18.088	8.43403	0.0564101	-0.00226102	0.261929	-2.42752	0
2015-12-01	367.747	1069	6.04522e+07	3441	5.9074	6.97448	17.9174	8.14352	-0.0231855	0.0082189	-0.17066	-0.290512	0
2015-12-02	355.848	1059.55	5.41605e+07	503	5.87451	6.9656	17.8075	6.22059	-0.0328901	-0.00887935	-0.109901	-1.92293	0
2015-12-03	363.843	1055.4	5.07149e+07	1161	5.89672	6.96168	17.7417	7.05704	0.0222187	-0.00392447	-0.0657321	0.836447	0
2015-12-04	359.636	1073.75	3.57841e+07	889	5.88509	6.97891	17.393	6.7901	-0.01163	0.0172374	-0.348716	-0.26694	0
2015-12-07	392.69	1076.95	6.34558e+07	656	5.97302	6.98189	17.9659	6.48616	0.0879267	0.00297579	0.57284	-0.303936	0
2015-12-08	402.757	1074	5.78014e+07	306	5.99833	6.97915	17.8725	5.72359	0.0253117	-0.00274299	-0.0933306	-0.762576	0
2015-12-09	414.705	1078.3	9.09172e+07	386	6.02757	6.98314	18.3255	5.95584	0.0292364	0.00399572	0.452936	0.232252	0
2015-12-10	415.529	1074	5.21389e+07	226	6.02955	6.97915	17.7694	5.42053	0.00198261	-0.00399572	-0.556038	-0.535302	0
2015-12-11	433.609	1071.9	1.10944e+08	410	6.07214	6.97719	18.5245	6.01616	0.0425931	-0.0019572	0.755114	0.595622	0
2015-12-14	438.799	1068.35	1.30496e+08	509	6.08404	6.97387	18.6869	6.23245	0.0118971	-0.00331742	0.162317	0.216291	0
2015-12-15	454.6	1064	8.31211e+07	220	6.11942	6.96979	18.2358	5.39363	0.0353754	-0.00407999	-0.451044	-0.83882	0
2015-12-16	454.53	1071.5	1.07944e+08	81	6.11926	6.97681	18.4971	4.39445	-0.000153976	0.00702415	0.261314	-0.999178	0
2015-12-17	453.359	1061.55	4.79784e+07	56	6.11668	6.96749	17.6863	4.02535	-0.00257855	-0.00932944	-0.810862	-0.369097	0
2015-12-18	460.059	1061.5	6.02201e+07	253	6.13135	6.96744	17.9135	5.53339	0.0146694	-4.70907e-05	0.227255	1.50804	0
2015-12-21	436.021	1076.05	7.76397e+07	26	6.07769	6.98105	18.1676	3.2581	-0.0536644	0.0136139	0.254073	-2.27529	0
2015-12-22	439.602	1076.2	5.08404e+07	106	6.08587	6.98119	17.7442	4.66344	0.00818047	0.000139412	-0.423388	1.40534	0
2015-12-23	440.574	1072.1	4.71614e+07	202	6.08808	6.97737	17.6691	5.30827	0.00220865	-0.00381695	-0.0751156	0.644829	0
2015-12-24	450.766	1075.65	5.71572e+07	24	6.11095	6.98068	17.8613	3.17805	0.0228711	0.00330578	0.19223	-2.13021	0
2015-12-28	424.125	1084.65	4.96386e+07	361	6.05003	6.98901	17.7203	5.88888	-0.0609212	0.00833222	-0.141037	2.71082	0
2015-12-29	426.805	1078.6	51596500	252	6.05633	6.98342	17.759	5.52943	0.00629903	-0.0055935	0.0386851	-0.359449	0
2015-12-30	428.236	1064.95	4.68894e+07	71	6.05967	6.97068	17.6633	4.26268	0.00334603	-0.0127361	-0.0956622	-1.26675	0
2015-12-31	425.828	1060.25	4.59966e+07	10	6.05404	6.96626	17.6441	2.30259	-0.00563781	-0.00442307	-0.0192242	-1.96009	0
2016-01-04	431.801	1072.85	3.84775e+07	143	6.06796	6.97807	17.4656	4.96284	0.0139282	0.0118139	-0.178494	2.66026	0
2016-01-05	431.929	1078.4	3.45226e+07	82	6.06826	6.98323	17.3571	4.40672	0.000297534	0.00515985	-0.108459	-0.556125	0
2016-01-06	429.098	1087.65	3.40425e+07	52	6.06169	6.99177	17.3431	3.95124	-0.00657474	0.00854089	-0.0140044	-0.455476	0
2016-01-07	443.921	1100.5	8.75622e+07	122	6.09565	7.00352	18.2879	4.80402	0.0339612	0.0117453	0.94474	0.852777	0
2016-01-08	455.436	1102.05	5.6993e+07	98	6.12126	7.00493	17.8584	4.58497	0.0256074	0.00140745	-0.429421	-0.219054	0
2016-01-11	447.258	1102.2	4.045e+07	43	6.10314	7.00506	17.5156	3.7612	-0.0181185	0.000136122	-0.342862	-0.823767	0
2016-01-12	441.936	1091.25	1.15607e+08	87	6.09117	6.99508	18.5657	4.46591	-0.0119716	-0.00998437	1.05013	0.704708	0
2016-01-13	429.814	1087.7	1.73888e+08	50	6.06335	6.99182	18.9739	3.91202	-0.0278114	-0.00325844	0.408215	-0.553885	0
2016-01-14	430.585	1082.6	4.39455e+07	59	6.06514	6.98712	17.5985	4.07754	0.00178988	-0.00469985	-1.37546	0.165514	0
2016-01-15	397.293	1088.8	1.53351e+08	44	5.98467	6.99283	18.8482	3.78419	-0.0804696	0.00571068	1.24978	-0.293348	0
2016-01-19	383.351	1089.65	4.68198e+07	17	5.94895	6.99361	17.6618	2.83321	-0.035723	0.000780348	-1.18642	-0.950976	0
2016-01-20	400.933	1104.8	1.2172e+08	30	5.99379	7.00742	18.6172	3.4012	0.0448433	0.0138078	0.955417	0.567984	0
2016-01-21	414.589	1098.85	6.8338e+07	16	6.02729	7.00202	18.04	2.77259	0.0334921	-0.00540021	-0.577257	-0.628609	0
2016-01-22	392.846	1100.2	9.15466e+07	4	5.97342	7.00325	18.3324	1.38629	-0.0538688	0.00122778	0.292382	-1.38629	0
2016-01-25	395.435	1104.3	5.90624e+07	8	5.97999	7.00697	17.8941	2.07944	0.00656995	0.00371976	-0.438254	0.693147	0
2016-01-26	394.171	1118	58147000	181	5.97678	7.0193	17.8785	5.1985	-0.00320409	0.0123297	-0.0156202	3.11906	0
2016-01-27	394.313	1116.8	4.74244e+07	168706	5.97714	7.01822	17.6746	12.0359	0.000360182	-0.00107388	-0.203837	6.83742	0
2016-01-28	387.618	1117.75	5.92479e+07	52861	5.96002	7.01907	17.8972	10.8754	-0.0171221	0.000850239	0.222593	-1.16049	0
2016-01-29	374.915	1113.7	8.61253e+07	6955	5.9267	7.01544	18.2713	8.84722	-0.0333209	-0.00362992	0.374073	-2.02821	0
2016-02-01	373.014	1122.65	5.16567e+07	1682	5.92162	7.02345	17.7601	7.42774	-0.00508338	0.00800417	-0.511183	-1.41948	0
2016-02-02	374.402	1127.2	4.03787e+07	1230	5.92533	7.02749	17.5138	7.11477	0.00371148	0.00404471	-0.246317	-0.312969	0
2016-02-03	371.498	1135.5	4.59334e+07	1630	5.91754	7.03483	17.6427	7.39634	-0.00778659	0.00733639	0.12889	0.281566	0
2016-02-04	380.801	1149.3	6.92855e+07	771	5.94228	7.04691	18.0537	6.64769	0.0247335	0.01208	0.411043	-0.748647	0
2016-02-05	388.333	1160.4	43825000	877	5.96186	7.05652	17.5957	6.77651	0.0195876	0.00961174	-0.458031	0.128819	0
2016-02-08	376.607	1182.7	4.76711e+07	931	5.9312	7.07556	17.6798	6.83626	-0.0306623	0.0190352	0.0841209	0.0597523	0
2016-02-09	375.072	1192.95	5.53185e+07	700	5.92712	7.08418	17.8286	6.55108	-0.00408287	0.00862922	0.148782	-0.285179	0
2016-02-10	380.633	1189.9	8.51309e+07	671	5.94184	7.08162	18.2597	6.50877	0.0147176	-0.00255995	0.431083	-0.0423112	0
2016-02-11	379.764	1232.7	7.43756e+07	995	5.93955	7.11696	18.1246	6.90274	-0.00228433	0.0353377	-0.135062	0.393974	0
2016-02-12	382.277	1240.65	6.70428e+07	250	5.94615	7.12339	18.0208	5.52146	0.00659418	0.00642856	-0.103797	-1.38128	0
2016-02-16	405.189	1213.6	7.30931e+07	422	6.00435	7.10135	18.1072	6.04501	0.0582069	-0.0220443	0.0864028	0.523544	0
2016-02-17	413.975	1204.7	8.31936e+07	53	6.02581	7.09399	18.2367	3.97029	0.0214544	-0.00736055	0.129436	-2.07471	0
2016-02-18	420.817	1220.4	7.67526e+07	315	6.0422	7.10693	18.1561	5.75257	0.0163913	0.0129481	-0.0805832	1.78228	0
2016-02-19	420.354	1227.3	5.57113e+07	76	6.0411	7.11257	17.8357	4.33073	-0.00110084	0.00563803	-0.320404	-1.42184	0
2016-02-22	435.981	1214.55	8.53852e+07	280	6.0776	7.10213	18.2627	5.63479	0.0365014	-0.010443	0.42699	1.30406	0
2016-02-23	428.84	1216.75	8.52449e+07	351	6.06108	7.10394	18.261	5.86079	-0.0165159	0.00180974	-0.00164454	0.225997	0
2016-02-24	419.729	1240.05	6.77437e+07	111	6.03961	7.12291	18.0312	4.70953	-0.0214747	0.0189683	-0.229797	-1.15126	0
2016-02-25	424.067	1238.25	7.0798e+07	1349	6.04989	7.12145	18.0753	7.20712	0.0102834	-0.0014526	0.0440993	2.49759	0
2016-02-26	426.886	1225.65	6.1486e+07	656	6.05652	7.11123	17.9343	6.48616	0.00662554	-0.0102278	-0.141021	-0.720958	0
2016-02-29	436.6	1229.8	6.06947e+07	580	6.07902	7.11461	17.9214	6.36303	0.0225004	0.00338026	-0.0129531	-0.123133	0
2016-03-01	435.986	1238.7	7.48958e+07	477	6.07761	7.12182	18.1316	6.16752	-0.00140727	0.00721091	0.210241	-0.195512	0
2016-03-02	429.953	1234.3	7.49553e+07	267	6.06368	7.11826	18.1324	5.58725	-0.0139342	-0.00355845	0.000794068	-0.580268	0
2016-03-03	422.392	1252.95	1.00484e+08	123	6.04593	7.13326	18.4255	4.81218	-0.0177421	0.0149968	0.293107	-0.775064	0
2016-03-04	418.059	1265.4	9.08561e+07	268	6.03562	7.14314	18.3248	5.59099	-0.0103124	0.00988752	-0.100722	0.778803	0
2016-03-07	411.113	1266	8.57624e+07	67	6.01887	7.14362	18.2671	4.20469	-0.0167533	0.000474027	-0.0576962	-1.38629	0
2016-03-08	413.669	1268.65	7.03117e+07	43	6.02506	7.14571	18.0684	3.7612	0.00619684	0.00209104	-0.198643	-0.443493	0
2016-03-09	413.819	1252.4	7.00123e+07	79	6.02543	7.13282	18.0642	4.36945	0.000363747	-0.0128916	-0.00426716	0.608248	0
2016-03-10	415.381	1255.25	8.10229e+07	119	6.0292	7.13509	18.2102	4.77912	0.00376869	0.00227303	0.146061	0.409676	0
2016-03-11	420.469	1265.05	7.39697e+07	87	6.04137	7.14287	18.1192	4.46591	0.0121746	0.00777688	-0.0910763	-0.313215	0
2016-03-14	415.442	1246.25	9.52594e+07	58	6.02934	7.12789	18.3721	4.06044	-0.0120277	-0.0149726	0.252948	-0.405465	0
2016-03-15	416.558	1232	6.67817e+07	37	6.03203	7.11639	18.0169	3.61092	0.00268151	-0.0115002	-0.355175	-0.449525	0
2016-03-16	416.799	1246.35	6.51858e+07	45	6.0326	7.12797	17.9928	3.80666	0.000578378	0.0115804	-0.0241874	0.195745	0
2016-03-17	419.443	1263	8.35286e+07	27	6.03893	7.14125	18.2407	3.29584	0.00632358	0.0132705	0.247947	-0.510826	0
2016-03-18	413.342	1257.95	1.0494e+08	542	6.02428	7.13724	18.4689	6.29527	-0.0146523	-0.00400642	0.2282	2.99943	0
2016-03-21	411.9	1249.8	6.16554e+07	1061	6.02078	7.13074	17.9371	6.96697	-0.00349592	-0.00649989	-0.531828	0.671701	0
2016-03-22	415.453	1248.1	6.68133e+07	20	6.02937	7.12938	18.0174	2.99573	0.0085901	-0.0013611	0.0803413	-3.97123	0
2016-03-23	418.316	1233.15	6.14442e+07	28	6.03624	7.11733	17.9336	3.3322	0.00686765	-0.0120506	-0.0837727	0.336472	0
2016-03-24	417.083	1217.8	6.83467e+07	13	6.03329	7.1048	18.0401	2.56495	-0.00295193	-0.0125259	0.106464	-0.767255	0
2016-03-28	425.075	1216.1	68522800	33	6.05227	7.1034	18.0427	3.49651	0.0189804	-0.00139695	0.0025732	0.931558	0
2016-03-29	419.442	1226.65	7.54115e+07	189732	6.03893	7.11204	18.1385	12.1534	-0.0133404	0.00863785	0.0957933	8.65686	0
2016-03-30	414.665	1234.2	6.60341e+07	48248	6.02747	7.11818	18.0057	10.7841	-0.0114543	0.00613615	-0.132789	-1.36926	0
2016-03-31	416.813	1232.05	6.02152e+07	3377	6.03264	7.11643	17.9134	8.12474	0.00516667	-0.00174356	-0.0922465	-2.65937	0
2016-04-01	417.002	1222.2	5.12357e+07	1602	6.03309	7.10841	17.7519	7.37901	0.000453363	-0.00802697	-0.161488	-0.745735	0
2016-04-04	420.972	1218.65	5.06343e+07	2038	6.04257	7.1055	17.7401	7.61972	0.00947531	-0.00290876	-0.0118073	0.240716	0
2016-04-05	422.436	1226.05	6.0718e+07	477	6.04604	7.11155	17.9218	6.16752	0.00347045	0.0060539	0.181611	-1.45221	0
2016-04-06	423.628	1224	5.9091e+07	248	6.04886	7.10988	17.8946	5.51343	0.00281895	-0.00167343	-0.0271616	-0.654088	0
2016-04-07	422.088	1233.75	5.78586e+07	375	6.04521	7.11781	17.8735	5.92693	-0.00364307	0.00793413	-0.0210765	0.413497	0
2016-04-08	422.498	1237.4	6.34547e+07	409	6.04618	7.12077	17.9658	6.01372	0.000972056	0.00295411	0.0923242	0.0867891	0
2016-04-11	421.636	1250.1	5.07475e+07	437	6.04414	7.13098	17.7424	6.07993	-0.00204233	0.0102111	-0.223464	0.066218	0
2016-04-12	425.06	1257.7	7.07288e+07	185	6.05223	7.13704	18.0744	5.22036	0.00808794	0.00606109	0.33199	-0.859577	0
2016-04-13	424.787	1249.1	6.90604e+07	203	6.05159	7.13018	18.0505	5.31321	-0.000642492	-0.0068613	-0.0238714	0.0928502	0
2016-04-14	424.192	1234.1	4.5281e+07	264	6.05019	7.1181	17.6284	5.57595	-0.00140165	-0.0120814	-0.422094	0.262743	0
2016-04-15	427.178	1230.35	54801500	97	6.0572	7.11505	17.8192	4.57471	0.00701345	-0.00304328	0.19083	-1.00124	0
2016-04-18	428.18	1236.65	5.56709e+07	304	6.05954	7.12016	17.835	5.71703	0.00234402	0.00510742	0.01574	1.14232	0
2016-04-19	432.062	1242.5	5.28105e+07	386	6.06857	7.12488	17.7822	5.95584	0.00902544	0.0047194	-0.0527475	0.23881	0
2016-04-20	438.73	1249.55	7.28901e+07	180	6.08388	7.13054	18.1045	5.19296	0.0153151	0.005658	0.322243	-0.762881	0
2016-04-21	445.75	1259.1	6.82047e+07	124	6.09976	7.13815	18.038	4.82028	0.0158741	0.00761368	-0.0664392	-0.372675	0
2016-04-22	446.98	1238.25	5.88044e+07	188	6.10251	7.12145	17.8897	5.23644	0.00275559	-0.0166981	-0.148297	0.41616	0
2016-04-25	460.106	1236.25	8.70918e+07	442	6.13146	7.11984	18.2825	6.09131	0.0289431	-0.00161649	0.392746	0.854868	0
2016-04-26	464.793	1238.6	7.89719e+07	97	6.14159	7.12174	18.1846	4.57471	0.0101352	0.00189909	-0.0978706	-1.5166	0
2016-04-27	455.607	1249.05	9.35649e+07	547	6.12163	7.13014	18.3542	6.30445	-0.0199626	0.00840156	0.169563	1.72974	0
2016-04-28	443.1	1254.3	7.40647e+07	887	6.0938	7.13433	18.1204	6.78784	-0.0278329	0.00419439	-0.233716	0.483396	0
2016-04-29	450.701	1281.35	4.92585e+07	464	6.1108	7.15567	17.7126	6.13988	0.0170064	0.0213366	-0.407857	-0.64796	0
2016-05-02	447.111	1297.4	9.2127e+07	192	6.10281	7.16812	18.3387	5.2575	-0.00799726	0.0124481	0.626086	-0.882389	0
2016-05-03	446.857	1293	5.93664e+07	151	6.10224	7.16472	17.8992	5.01728	-0.000567156	-0.00339718	-0.43944	-0.240216	0
2016-05-04	448.004	1281.5	5.04073e+07	109	6.1048	7.15579	17.7356	4.69135	0.00256354	-0.00893383	-0.163592	-0.325932	0
2016-05-05	447.195	1278.4	5.04408e+07	330	6.10299	7.15336	17.7363	5.79909	-0.00180852	-0.00242195	0.000664366	1.10774	0
2016-05-06	454.221	1286.25	72796800	305	6.11858	7.15949	18.1032	5.72031	0.0155913	0.00612169	0.366872	-0.0787809	0
2016-05-09	459.506	1274.4	5.54931e+07	341	6.13015	7.15023	17.8318	5.83188	0.011567	-0.00925551	-0.271413	0.111571	0
2016-05-10	455.441	1263.05	5.89561e+07	23	6.12127	7.14128	17.8923	3.13549	-0.00888472	-0.00894608	0.0605344	-2.69639	0
2016-05-11	452.72	1273.05	5.06052e+07	50	6.11527	7.14917	17.7396	3.91202	-0.00599344	0.00788617	-0.152739	0.776529	0
2016-05-12	452.1	1272.6	5.98493e+07	101	6.1139	7.14882	17.9073	4.61512	-0.00137154	-0.000353554	0.167775	0.703098	0
2016-05-13	455.254	1270.15	6.0845e+07	66	6.12086	7.14689	17.9238	4.18965	0.00695321	-0.00192706	0.0164999	-0.425466	0
2016-05-16	455.573	1280.3	5.91715e+07	44	6.12155	7.15485	17.896	3.78419	0.00069939	0.00795949	-0.0278896	-0.405465	0
2016-05-17	454.339	1276.2	6.41003e+07	16	6.11884	7.15164	17.976	2.77259	-0.00271237	-0.00320754	0.080009	-1.0116	0
2016-05-18	454.648	1266.6	8.68501e+07	17	6.11952	7.14409	18.2797	2.83321	0.000682072	-0.00755075	0.303735	0.0606246	0
2016-05-19	446.674	1251.5	9.60274e+07	69	6.10183	7.1321	18.3801	4.23411	-0.0176956	-0.0119933	0.10045	1.40089	0
2016-05-20	440.721	1254.5	8.19879e+07	44	6.08841	7.13449	18.2221	3.78419	-0.0134159	0.00239425	-0.158062	-0.449917	0
2016-05-23	441.584	1249.55	5.05825e+07	56	6.09037	7.13054	17.7391	4.02535	0.00195511	-0.00395361	-0.482966	0.241162	0
2016-05-24	445.515	1234.1	6.57831e+07	20	6.09923	7.1181	18.0019	2.99573	0.00886265	-0.0124415	0.262757	-1.02962	0
2016-05-25	448.18	1221.05	6.5231e+07	5	6.10519	7.10747	17.9934	1.60944	0.00596404	-0.0106308	-0.00842815	-1.38629	0
2016-05-26	450.77	1226.35	6.52038e+07	199778	6.11096	7.1118	17.993	12.205	0.00576229	0.00433112	-0.000417067	10.5955	0
2016-05-27	465.835	1214.8	1.64781e+08	63739	6.14383	7.10233	18.9201	11.0626	0.0328742	-0.00946281	0.9271	-1.14241	0
2016-05-31	533.64	1208.3	138450000	6432	6.27972	7.09697	18.746	8.76904	0.13589	-0.00536504	-0.174108	-2.29351	0
2016-06-01	534.358	1212.6	8.60618e+07	2717	6.28107	7.10052	18.2706	7.90728	0.0013446	0.00355244	-0.475444	-0.861757	0
2016-06-02	536.715	1213.3	6.03782e+07	1627	6.28547	7.1011	17.9161	7.39449	0.00440119	0.000577065	-0.354438	-0.512791	0
2016-06-03	555.779	1225.45	1.2202e+08	1622	6.32037	7.11106	18.6197	7.39142	0.0349035	0.00996422	0.703557	-0.00307787	0
2016-06-06	580.536	1243.65	7.21389e+07	1135	6.36395	7.12581	18.0941	7.03439	0.0435811	0.0147425	-0.525592	-0.357027	0
2016-06-07	578.886	1240.7	1.0777e+08	281	6.36111	7.12343	18.4955	5.63835	-0.00284539	-0.00237488	0.401406	-1.39603	0
2016-06-08	577.984	1255.65	8.02658e+07	406	6.35955	7.13541	18.2009	6.00635	-0.00155934	0.0119776	-0.294656	0.367998	0
2016-06-09	576.577	1264.75	7.1301e+07	381	6.35711	7.14263	18.0824	5.9428	-0.00243816	0.00722109	-0.118433	-0.0635538	0
2016-06-10	576.226	1271.65	6.69919e+07	397	6.3565	7.14807	18.0201	5.98394	-0.000608921	0.00544081	-0.0623386	0.0411369	0
2016-06-13	690.246	1280.15	2.43295e+08	328	6.53705	7.15473	19.3098	5.79301	0.180547	0.00666199	1.2897	-0.190923	0
2016-06-14	683.654	1283.75	1.86694e+08	554	6.52745	7.15754	19.045	6.31716	-0.00959538	0.0028082	-0.264804	0.524151	0
2016-06-15	684.432	1287.5	9.92238e+07	162	6.52859	7.16046	18.4129	5.0876	0.00113729	0.00291687	-0.632093	-1.22957	0
2016-06-16	735.122	1298.75	2.71634e+08	251	6.60004	7.16916	19.42	5.52545	0.0714479	0.00869991	1.00708	0.437857	0
2016-06-17	745.956	1290.2	3.63321e+08	129	6.61467	7.16255	19.7108	4.85981	0.0146295	-0.00660501	0.290831	-0.665641	0
2016-06-20	748.405	1285.75	1.74511e+08	153	6.61794	7.1591	18.9775	5.03044	0.00327828	-0.00345505	-0.733299	0.170626	0
2016-06-21	687.477	1280.1	3.09944e+08	134	6.53303	7.15469	19.5519	4.89784	-0.0849173	-0.00440398	0.574404	-0.132598	0
2016-06-22	633.076	1267.05	2.66393e+08	53	6.45059	7.14445	19.4005	3.97029	-0.0824364	-0.0102469	-0.151419	-0.927548	0
2016-06-23	593.733	1262.85	2.53462e+08	218	6.38643	7.14113	19.3507	5.3845	-0.0641615	-0.0033203	-0.0497587	1.4142	0
2016-06-24	653.499	1304.65	2.24317e+08	694	6.48234	7.17369	19.2286	6.54247	0.095912	0.0325637	-0.122154	1.15798	0
2016-06-27	637.9	1325.85	1.22134e+08	92	6.45818	7.18981	18.6206	4.52179	-0.024161	0.016119	-0.607941	-2.02068	0
2016-06-28	648.51	1314.85	1.38385e+08	1072	6.47468	7.18148	18.7456	6.97728	0.0164974	-0.00833117	0.124921	2.45549	0
2016-06-29	636.483	1319.5	1.42456e+08	414	6.45596	7.18501	18.7745	6.02587	-0.0187205	0.0035303	0.0289936	-0.951415	0
2016-06-30	656.005	1319	1.3898e+08	560	6.48617	7.18463	18.7498	6.32794	0.0302115	-0.000379003	-0.0247031	0.302071	0
2016-07-01	677.874	1333.05	1.34431e+08	137	6.51896	7.19522	18.7166	4.91998	0.0327923	0.0105957	-0.0332789	-1.40796	0
2016-07-05	674.279	1348.25	1.30476e+08	90	6.51364	7.20656	18.6867	4.49981	-0.00531818	0.0113379	-0.0298618	-0.420171	0
2016-07-06	676.158	1366.95	1.34961e+08	130	6.51643	7.22034	18.7205	4.86753	0.00278357	0.0137745	0.0337965	0.367725	0
2016-07-07	647.133	1359.55	2.58091e+08	207	6.47255	7.21491	19.3688	5.33272	-0.043875	-0.00542824	0.648326	0.465184	0
2016-07-08	651.587	1350.4	1.4197e+08	249	6.47941	7.20816	18.7711	5.51745	0.00685906	-0.00675289	-0.597696	0.184734	0
2016-07-11	652.305	1362.4	1.0791e+08	26	6.48051	7.217	18.4968	3.2581	0.0011006	0.00884701	-0.274318	-2.25936	0
2016-07-12	661.019	1343.15	1.38173e+08	252	6.49378	7.20277	18.744	5.52943	0.0132711	-0.0142302	0.247209	2.27133	0
2016-07-13	661.584	1339.55	1.31449e+08	7	6.49464	7.20009	18.6941	1.94591	0.000854426	-0.00268389	-0.0498875	-3.58352	0
2016-07-14	657.912	1332.05	9.85114e+07	20	6.48907	7.19447	18.4057	2.99573	-0.00556508	-0.00561463	-0.288447	1.04982	0
2016-07-15	663.059	1328.3	8.16731e+07	52	6.49686	7.19166	18.2182	3.95124	0.00779132	-0.00281918	-0.187448	0.955511	0
2016-07-18	675.09	1330.6	69465000	54	6.51485	7.19339	18.0563	3.98898	0.0179828	0.00173003	-0.161902	0.0377403	0
2016-07-19	670.454	1329.8	61203300	322	6.50796	7.19278	17.9297	5.77455	-0.00689017	-0.000601404	-0.126622	1.78557	0
2016-07-20	668.145	1326.5	9.46364e+07	751	6.5045	7.1903	18.3656	6.62141	-0.00345137	-0.00248465	0.435841	0.846854	0
2016-07-21	663.317	1321.65	6.04918e+07	318	6.49725	7.18664	17.918	5.76205	-0.00725148	-0.00366292	-0.447534	-0.859354	0
2016-07-22	656.652	1325.55	1.34169e+08	55	6.48715	7.18958	18.7146	4.00733	-0.010098	0.00294648	0.796592	-1.75472	0
2016-07-25	657.612	1316.55	7.81765e+07	548	6.48861	7.18277	18.1745	6.30628	0.0014594	-0.00681274	-0.540131	2.29894	0
2016-07-26	651.052	1317.95	2.25135e+08	63	6.47859	7.18383	19.2322	4.14313	-0.0100248	0.00106275	1.05773	-2.16314	0
2016-07-27	652.952	1326.3	1.47461e+08	215388	6.4815	7.19015	18.8091	12.2802	0.00291335	0.00631564	-0.423137	8.13706	0
2016-07-28	656.043	1337.2	8.64284e+07	56908	6.48623	7.19833	18.2748	10.9492	0.00472421	0.00818478	-0.534247	-1.33101	0
2016-07-29	656.291	1339.55	6.07035e+07	6076	6.4866	7.20009	17.9215	8.7121	0.000377234	0.00175589	-0.353315	-2.23709	0
2016-08-01	616.001	1349.55	1.21887e+08	1257	6.42325	7.20753	18.6186	7.13648	-0.0633549	0.00743742	0.697093	-1.57562	0
2016-08-02	572.091	1356.3	3.30933e+08	2941	6.3493	7.21252	19.6174	7.9865	-0.0739513	0.0049892	0.998822	0.850022	0
2016-08-03	557.453	1359	2.07982e+08	715	6.32338	7.2145	19.153	6.57228	-0.025919	0.00198874	-0.464464	-1.41422	0
2016-08-04	572.636	1354.3	1.25292e+08	381	6.35025	7.21104	18.6462	5.9428	0.026872	-0.00346443	-0.506805	-0.629483	0
2016-08-05	574.132	1347.25	6.61279e+07	1107	6.35286	7.20582	18.0071	7.00941	0.00260737	-0.00521923	-0.639056	1.06661	0
2016-08-08	590.521	1331.6	6.11941e+07	587	6.381	7.19414	17.9296	6.37502	0.0281459	-0.0116842	-0.07754	-0.634384	0
2016-08-09	587.942	1333.95	9.22281e+07	620	6.37663	7.1959	18.3398	6.42972	-0.00437603	0.00176322	0.410214	0.0546947	0
2016-08-10	593.177	1349.25	1.02905e+08	110	6.38549	7.2073	18.4493	4.70048	0.00886533	0.0114044	0.109541	-1.72924	0
2016-08-11	593.331	1342.6	74514400	666	6.38575	7.20236	18.1265	6.50129	0.000258747	-0.00494082	-0.322814	1.80081	0
2016-08-12	586.86	1342.5	6.9218e+07	113	6.37479	7.20229	18.0528	4.72739	-0.0109653	-7.45123e-05	-0.0737315	-1.7739	0
2016-08-15	568.41	1337.1	5.72623e+07	62	6.34284	7.19826	17.8632	4.12713	-0.0319441	-0.00403048	-0.189618	-0.600253	0
2016-08-16	574.227	1348	5.84052e+07	338	6.35302	7.20638	17.8829	5.82305	0.0101818	0.00811894	0.0197625	1.69591	0
2016-08-17	576.162	1342.95	5.4443e+07	135	6.35639	7.20262	17.8127	4.90527	0.00336408	-0.00375332	-0.0702506	-0.917771	0
2016-08-18	575.611	1351.3	5.98966e+07	140	6.35543	7.20882	17.9081	4.94164	-0.000956777	0.00619839	0.0954655	0.0363676	0
2016-08-19	576.21	1344.35	5.06316e+07	197	6.35647	7.20367	17.7401	5.2832	0.00104009	-0.00515648	-0.168044	0.341561	0
2016-08-22	584.521	1335.5	7.2844e+07	117	6.37079	7.19706	18.1038	4.76217	0.0143205	-0.00660485	0.363744	-0.52103	0
2016-08-23	585.554	1337.75	8.53492e+07	551	6.37256	7.19874	18.2623	6.31173	0.00176568	0.00168334	0.158431	1.54956	0
2016-08-24	581.723	1330.05	5.63282e+07	262	6.36599	7.19297	17.8467	5.56834	-0.00656485	-0.00577257	-0.415556	-0.74339	0
2016-08-25	577.809	1320.5	1.3613e+08	58	6.35924	7.18577	18.7291	4.06044	-0.00675019	-0.00720607	0.882415	-1.5079	0
2016-08-26	578.74	1330.3	4.88568e+07	141	6.36085	7.19316	17.7044	4.94876	0.00161081	0.00739402	-1.02472	0.888317	0
2016-08-29	574.872	1319	1.10398e+08	437	6.35415	7.18463	18.5196	6.07993	-0.00670758	-0.0085306	0.815198	1.13117	0
2016-08-30	576.236	1315.05	7.03424e+07	705	6.35652	7.18163	18.0689	6.5582	0.00236987	-0.0029992	-0.450717	0.478265	0
2016-08-31	575.752	1310	7.58409e+07	214	6.35568	7.17778	18.1441	5.36598	-0.00084025	-0.00384754	0.0752629	-1.19222	0
2016-09-01	574.063	1307.3	7.69234e+07	225	6.35274	7.17572	18.1583	5.4161	-0.00293791	-0.0020632	0.0141724	0.0501244	0
2016-09-02	573.227	1317.95	7.99108e+07	55	6.35128	7.18383	18.1964	4.00733	-0.00145649	0.00811353	0.0381009	-1.40877	0
2016-09-06	607.961	1336.3	7.85291e+07	46	6.41011	7.19766	18.179	3.82864	0.0588281	0.0138271	-0.0174417	-0.178692	0
2016-09-07	611.529	1347.2	7.50324e+07	14	6.41596	7.20578	18.1334	2.63906	0.00585244	0.00812378	-0.0455493	-1.18958	0
2016-09-08	621.307	1340.55	8.6713e+07	30	6.43183	7.20084	18.2781	3.4012	0.015863	-0.00494841	0.144684	0.76214	0
2016-09-09	623.547	1333.25	6.45502e+07	35	6.43542	7.19537	17.983	3.55535	0.00359802	-0.0054604	-0.295161	0.154151	0
2016-09-12	606.935	1324.6	7.28123e+07	177	6.40842	7.18887	18.1034	5.17615	-0.0270017	-0.00650902	0.120442	1.6208	0
2016-09-13	609.059	1319.8	8.69206e+07	79	6.41192	7.18524	18.2805	4.36945	0.00349343	-0.00363035	0.17711	-0.806702	0
2016-09-14	610.181	1320.75	4.78777e+07	73	6.41376	7.18596	17.6842	4.29046	0.00184051	0.000719556	-0.596345	-0.0789884	0
2016-09-15	609.121	1315.75	5.94646e+07	37	6.41202	7.18216	17.9009	3.61092	-0.0017395	-0.00379291	0.216731	-0.679542	0
2016-09-16	607.998	1309.2	6.49634e+07	4	6.41017	7.17717	17.9893	1.38629	-0.00184457	-0.00499057	0.0884429	-2.22462	0
2016-09-19	609.601	1313.5	5.47964e+07	20	6.4128	7.18045	17.8191	2.99573	0.0026331	0.00327906	-0.1702	1.60944	0
2016-09-20	608.732	1313.7	7.27109e+07	97	6.41138	7.1806	18.102	4.57471	-0.00142737	0.000152216	0.282867	1.57898	0
2016-09-21	599.736	1325.45	8.27762e+07	76	6.39649	7.18951	18.2317	4.33073	-0.0148886	0.00890449	0.129649	-0.243978	0
2016-09-22	597.35	1339.3	6.70853e+07	23	6.3925	7.1999	18.0215	3.13549	-0.00398552	0.010395	-0.210176	-1.19524	0
2016-09-23	599.496	1337.2	5.1067e+07	40	6.39609	7.19833	17.7486	3.68888	0.00358527	-0.00156924	-0.272826	0.553385	0
2016-09-26	604.246	1338.5	5.91538e+07	24	6.40398	7.1993	17.8957	3.17805	0.00789291	0.000971745	0.147002	-0.510826	0
2016-09-27	606.179	1327.3	4.94224e+07	48	6.40718	7.1909	17.7159	3.8712	0.00319389	-0.00840279	-0.179737	0.693147	0
2016-09-28	605.599	1319.4	4.87226e+07	10551	6.40622	7.18493	17.7017	9.26398	-0.000958055	-0.00596969	-0.0142608	5.39277	0
2016-09-29	605.836	1319.85	5.56586e+07	6108	6.40661	7.18527	17.8347	8.71735	0.000392077	0.000340969	0.133094	-0.546621	0
2016-09-30	606.939	1320.3	5.61224e+07	868	6.40843	7.18561	17.843	6.76619	0.00181816	0.000340899	0.00829842	-1.95116	0
2016-10-03	611.512	1312.5	4.67983e+07	299	6.41593	7.17969	17.6614	5.70044	0.00750629	-0.00592526	-0.181688	-1.06575	0
2016-10-04	610.767	1288.25	4.98016e+07	1893	6.41471	7.16104	17.7236	7.54592	-0.00121903	-0.018649	0.0622002	1.84547	0
2016-10-05	611.716	1267.65	6.80775e+07	246	6.41627	7.14492	18.0362	5.50533	0.00155259	-0.0161199	0.3126	-2.04059	0
2016-10-06	612.644	1257.55	5.68121e+07	114	6.41778	7.13692	17.8553	4.7362	0.00151666	-0.00799939	-0.180897	-0.769133	0
2016-10-07	614.866	1256.25	6.40714e+07	169	6.42141	7.13589	17.9755	5.1299	0.00362116	-0.00103433	0.120249	0.3937	0
2016-10-11	630.29	1255.95	1.0359e+08	26	6.44618	7.13565	18.456	3.2581	0.0247749	-0.000238825	0.480443	-1.8718	0
2016-10-12	638.651	1252.55	9.23702e+07	127	6.45936	7.13294	18.3413	4.84419	0.0131781	-0.0027108	-0.114636	1.58609	0
2016-10-13	636.931	1257	6.16207e+07	315	6.45666	7.13648	17.9365	5.75257	-0.00269681	0.00354647	-0.404807	0.908386	0
2016-10-14	639.146	1252.25	5.81446e+07	311	6.46013	7.1327	17.8784	5.73979	0.00347234	-0.003786	-0.0580648	-0.0127797	0
2016-10-17	640.496	1252.45	5.80636e+07	41	6.46224	7.13286	17.877	3.71357	0.00210845	0.000159709	-0.00139405	-2.02622	0
2016-10-18	638.366	1261.25	6.55467e+07	11	6.45891	7.13986	17.9983	2.3979	-0.00333033	0.00700165	0.121224	-1.31568	0
2016-10-19	633.444	1267.2	6.93817e+07	219	6.45117	7.14457	18.0551	5.38907	-0.00774096	0.00470646	0.0568602	2.99118	0
2016-10-20	630.087	1268	5.69573e+07	415	6.44586	7.1452	17.8578	6.02828	-0.00531214	0.000631104	-0.197321	0.639207	0
2016-10-21	632.394	1265.9	5.5951e+07	224	6.44951	7.14354	17.84	5.41165	0.0036539	-0.00165751	-0.0178256	-0.616632	0
2016-10-24	654.923	1265.5	6.22182e+07	42	6.48452	7.14322	17.9462	3.73767	0.0350058	-0.00031605	0.106171	-1.67398	0
2016-10-25	659.061	1269.1	9.03788e+07	61	6.49082	7.14606	18.3195	4.11087	0.00629768	0.00284067	0.373362	0.373204	0
2016-10-26	668.703	1269.4	8.88771e+07	279	6.50534	7.1463	18.3028	5.63121	0.0145239	0.000236398	-0.0167552	1.52034	0
2016-10-27	683.317	1268.65	9.61053e+07	338	6.52696	7.14571	18.381	5.82305	0.0216188	-0.000591005	0.0781899	0.191834	0
2016-10-28	687.303	1271.75	81145504	560	6.53278	7.14815	18.2118	6.32794	0.00581635	0.00244054	-0.169201	0.504891	0
2016-10-31	700.486	1274.05	9.70644e+07	58	6.55177	7.14996	18.3909	4.06044	0.0189985	0.00180689	0.179131	-2.26749	0
2016-11-01	718.895	1284.85	1.30527e+08	49	6.57771	7.1584	18.6871	3.89182	0.0259409	0.00844117	0.296205	-0.168623	0
2016-11-02	731.589	1297.65	8.48652e+07	30	6.59522	7.16831	18.2566	3.4012	0.0175042	0.00991299	-0.430516	-0.490623	0
2016-11-03	711.965	1295.2	1.72808e+08	73	6.56803	7.16642	18.9677	4.29046	-0.0271908	-0.00188982	0.711117	0.889262	0
2016-11-04	696.246	1300	9.99077e+07	11	6.5457	7.17012	18.4198	2.3979	-0.0223243	0.00369913	-0.547934	-1.89256	0
2016-11-07	705.32	1286.4	6.50471e+07	34	6.55865	7.1596	17.9906	3.52636	0.0129472	-0.0105166	-0.429135	1.12847	0
2016-11-08	707.689	1281.3	7.96608e+07	50	6.562	7.15563	18.1933	3.91202	0.00335312	-0.00397246	0.202666	0.385662	0
2016-11-09	724.328	1294.3	1.32429e+08	108	6.58524	7.16573	18.7016	4.68213	0.0232403	0.0100948	0.508269	0.770108	0
2016-11-10	717.114	1270.4	6.88078e+07	63	6.57523	7.14709	18.0468	4.14313	-0.0100095	-0.0186382	-0.65473	-0.538997	0
2016-11-14	703.046	1219.95	6.2993e+07	216	6.55542	7.10657	17.9585	5.37528	-0.0198125	-0.0405219	-0.0882935	1.23214	0
2016-11-15	710.489	1224.25	7.20385e+07	20	6.56595	7.11008	18.0927	2.99573	0.0105312	0.00351853	0.134177	-2.37955	0
2016-11-16	728.327	1226.15	1.41294e+08	66	6.59075	7.11163	18.7664	4.18965	0.0247966	0.00155079	0.673642	1.19392	0
2016-11-17	747.578	1218	1.08579e+08	1139	6.61684	7.10497	18.503	7.03791	0.0260885	-0.00666903	-0.263365	2.84825	0
2016-11-18	744.886	1209.55	8.73631e+07	607	6.61323	7.098	18.2856	6.40853	-0.00360744	-0.00696179	-0.217405	-0.629377	0
2016-11-21	736.116	1209.6	6.08024e+07	19	6.60139	7.09804	17.9231	2.94444	-0.0118435	4.13273e-05	-0.362444	-3.46409	0
2016-11-22	745.198	1209.35	129906000	19	6.61365	7.09784	18.6823	2.94444	0.0122629	-0.000206701	0.759182	0	0
2016-11-23	745.587	1200.3	7.65438e+07	309	6.61417	7.09033	18.1534	5.73334	0.000521227	-0.00751144	-0.528948	2.7889	0
2016-11-25	738.12	1183.15	6.78076e+07	14	6.60411	7.07594	18.0322	2.63906	-0.0100654	-0.0143912	-0.121189	-3.09428	0
2016-11-28	735.245	1189.3	6.18886e+07	189914	6.6002	7.08112	17.9408	12.1543	-0.00390264	0.00518449	-0.0913383	9.51527	0
2016-11-29	736.015	1187.1	6.85111e+07	42124	6.60125	7.07927	18.0425	10.6484	0.00104675	-0.0018515	0.10166	-1.50595	0
2016-11-30	742.097	1180.6	8.40708e+07	7158	6.60948	7.07378	18.2472	8.87599	0.00822946	-0.00549057	0.204663	-1.77239	0
2016-12-01	752.161	1167.3	8.04619e+07	1588	6.62295	7.06245	18.2033	7.37023	0.0134698	-0.0113294	-0.0438755	-1.50576	0
2016-12-02	769.421	1171.85	1.27605e+08	1521	6.64564	7.06634	18.6645	7.32712	0.0226879	0.00389035	0.461156	-0.0431073	0
2016-12-05	762.591	1171.85	1.06363e+08	358	6.63672	7.06634	18.4824	5.88053	-0.00891643	-5.20544e-08	-0.182082	-1.44659	0
2016-12-06	762.171	1170.8	1.16218e+08	652	6.63617	7.06544	18.571	6.48004	-0.000550283	-0.00089641	0.08861	0.599512	0
2016-12-07	765.647	1172.45	9.64261e+07	182	6.64072	7.06685	18.3843	5.20401	0.00454967	0.00140832	-0.186691	-1.27604	0
2016-12-08	770.322	1173.45	8.01119e+07	322	6.64681	7.0677	18.1989	5.77455	0.006088	0.000852552	-0.185352	0.570545	0
2016-12-09	772.089	1162.4	6.87053e+07	365	6.6491	7.05824	18.0453	5.8999	0.00229058	-0.00946128	-0.153598	0.125346	0
2016-12-12	775.981	1158.45	7.6571e+07	331	6.65413	7.05484	18.1537	5.80212	0.00502884	-0.00340394	0.108392	-0.097779	0
2016-12-13	783.211	1159.7	8.16456e+07	637	6.6634	7.05592	18.2179	6.45677	0.00927411	0.00107845	0.0641695	0.654651	0
2016-12-14	779.436	1153	7.5979e+07	487	6.65857	7.05012	18.146	6.18826	-0.00483092	-0.00579412	-0.0719309	-0.268506	0
2016-12-15	779.619	1133.6	8.15801e+07	244	6.6588	7.03315	18.2171	5.49717	0.000233484	-0.0169688	0.0711283	-0.691096	0
2016-12-16	781.997	1133.9	8.36082e+07	146	6.66185	7.03342	18.2417	4.98361	0.00304684	0.000264598	0.0245563	-0.513562	0
2016-12-19	791.966	1139.3	7.48864e+07	249	6.67452	7.03817	18.1315	5.51745	0.0126663	0.00475099	-0.110169	0.533846	0
2016-12-20	796.417	1130	9.96293e+07	46	6.68012	7.02997	18.417	3.82864	0.00560506	-0.0081964	0.285484	-1.68881	0
2016-12-21	816.843	1133.05	1.55576e+08	50	6.70545	7.03267	18.8626	3.91202	0.025324	0.00269547	0.445678	0.0833816	0
2016-12-22	854.965	1130.55	2.00027e+08	104	6.75106	7.03046	19.114	4.64439	0.0456142	-0.00220882	0.251318	0.732368	0
2016-12-23	894.897	1131.55	2.75564e+08	70	6.79671	7.03134	19.4343	4.2485	0.0456475	0.000884134	0.320368	-0.395896	0
2016-12-27	922.151	1138.25	1.67308e+08	84	6.82671	7.03725	18.9353	4.43082	0.0300009	0.00590358	-0.498983	0.182322	0
2016-12-28	955.376	1139.6	2.3663e+08	1570	6.8621	7.03843	19.282	7.35883	0.0353955	0.00118531	0.346661	2.92801	0
2016-12-29	966.95	1151.2	1.9932e+08	950	6.87415	7.04856	19.1104	6.85646	0.0120418	0.0101276	-0.171586	-0.502369	0
2016-12-30	953.684	1156	1.87474e+08	16	6.86033	7.05272	19.0492	2.77259	-0.0138144	0.00416088	-0.0612714	-4.08387	0
2017-01-03	1032.84	1153.65	1.85168e+08	52	6.94007	7.05069	19.0368	3.95124	0.0797352	-0.00203492	-0.0123766	1.17865	0
2017-01-04	1101.91	1160.65	3.44946e+08	36	7.0048	7.05674	19.6589	3.58352	0.0647328	0.00604936	0.622124	-0.367725	0
2017-01-05	1050.76	1177.4	5.10199e+08	500	6.95727	7.07106	20.0503	6.21461	-0.0475328	0.0143284	0.391413	2.63109	0
2017-01-06	965.377	1174.2	3.51876e+08	16	6.87252	7.06834	19.6788	2.77259	-0.0847488	-0.00272156	-0.371522	-3.44202	0
2017-01-09	896.746	1178.3	1.41877e+08	62	6.79877	7.07183	18.7705	4.12713	-0.0737455	0.00348564	-0.908318	1.35455	0
2017-01-10	907.966	1185.6	1.15808e+08	8	6.81121	7.078	18.5674	2.07944	0.0124343	0.00617629	-0.203027	-2.04769	0
2017-01-11	841.107	1186.75	3.10929e+08	20	6.73472	7.07897	19.5551	2.99573	-0.0764892	0.000969472	0.987631	0.916291	0
2017-01-12	791.001	1198.3	2.22326e+08	110	6.6733	7.08866	19.2197	4.70048	-0.0614191	0.00968545	-0.33542	1.70475	0
2017-01-13	804.502	1191.85	1.68968e+08	65	6.69022	7.08326	18.9452	4.17439	0.0169242	-0.00539723	-0.274435	-0.526093	0
2017-01-17	870.678	1207.7	1.55095e+08	79	6.76927	7.09647	18.8595	4.36945	0.0790494	0.013211	-0.0856715	0.195061	0
2017-01-18	887.902	1208.9	2.25677e+08	114	6.78886	7.09747	19.2346	4.7362	0.019588	0.00099309	0.375067	0.366751	0
2017-01-19	894.476	1199.9	1.05625e+08	26	6.79624	7.08999	18.4754	3.2581	0.00737725	-0.00747258	-0.75921	-1.4781	0
2017-01-20	893.203	1207.45	86728400	38	6.79481	7.09627	18.2783	3.63759	-0.00142421	0.00627247	-0.197114	0.37949	0
2017-01-23	922.502	1212.5	7.35886e+07	16	6.82709	7.10044	18.114	2.77259	0.0322756	0.00417364	-0.164291	-0.864997	0
2017-01-24	908.216	1213.35	1.11349e+08	24	6.81148	7.10114	18.5282	3.17805	-0.0156078	0.000700765	0.414179	0.405465	0
2017-01-25	897.47	1198.85	1.20831e+08	403	6.79958	7.08912	18.6099	5.99894	-0.0119026	-0.0120223	0.0817235	2.82088	0
2017-01-26	910.775	1192.65	1.31958e+08	19	6.8143	7.08393	18.698	2.94444	0.0147167	-0.0051851	0.0880908	-3.0545	0
2017-01-27	919.535	1188.1	1.25594e+08	234352	6.82387	7.08011	18.6486	12.3646	0.0095717	-0.00382227	-0.0494292	9.42014	0
2017-01-30	921.261	1192.8	7.82273e+07	50503	6.82574	7.08406	18.1751	10.8298	0.00187579	0.00394805	-0.473436	-1.53479	0
2017-01-31	946.489	1204.1	1.64582e+08	3212	6.85276	7.09349	18.9189	8.07465	0.027016	0.00942891	0.74379	-2.75514	0
2017-02-01	979.928	1204.9	1.5011e+08	1145	6.88748	7.09415	18.8269	7.04316	0.0347198	0.000664216	-0.0920406	-1.03149	0
2017-02-02	998.371	1216.55	1.45821e+08	1512	6.90612	7.10377	18.7979	7.32119	0.0186454	0.00962238	-0.0289886	0.278029	0
2017-02-03	1021.33	1213.4	2.01278e+08	865	6.92886	7.10118	19.1202	6.76273	0.0227365	-0.00259267	0.322307	-0.558459	0
2017-02-06	1036.4	1226.95	1.11762e+08	908	6.94351	7.11229	18.5319	6.81124	0.0146475	0.0111051	-0.588315	0.0485149	0
2017-02-07	1051.04	1232.35	1.46007e+08	1177	6.95753	7.11668	18.7992	7.07072	0.0140222	0.00439147	0.267283	0.25948	0
2017-02-08	1058.23	1237.45	2.01855e+08	288	6.96435	7.12081	19.1231	5.66296	0.00682226	0.00412992	0.323895	-1.40776	0
2017-02-09	1021.17	1235.2	4.0722e+08	885	6.9287	7.11899	19.8249	6.78559	-0.0356516	-0.00181991	0.701804	1.12263	0
2017-02-10	972.798	1227.95	1.90452e+08	391	6.88018	7.1131	19.0649	5.96871	-0.0485249	-0.00588679	-0.759953	-0.81688	0
2017-02-13	989.051	1225.05	100607000	398	6.89675	7.11074	18.4267	5.98645	0.0165694	-0.00236447	-0.638178	0.0177444	0
2017-02-14	998.991	1227.8	1.37946e+08	159	6.90675	7.11298	18.7424	5.0689	0.00999939	0.00224229	0.31564	-0.917548	0
2017-02-15	1005.21	1224.5	8.97594e+07	175	6.91295	7.11029	18.3126	5.16479	0.0062065	-0.00269134	-0.42973	0.0958818	0
2017-02-16	1020.51	1236.95	1.22277e+08	87	6.92806	7.1204	18.6218	4.46591	0.015106	0.010116	0.309156	-0.698878	0
2017-02-17	1039.41	1238	1.36474e+08	301	6.9464	7.12125	18.7316	5.70711	0.018346	0.000848542	0.109845	1.2412	0
2017-02-21	1097.09	1232.8	1.86869e+08	119	7.00042	7.11704	19.0459	4.77912	0.0540128	-0.00420918	0.314274	-0.927987	0
2017-02-22	1112.97	1235.2	1.361e+08	36	7.01479	7.11899	18.7289	3.58352	0.0143709	0.00194492	-0.317018	-1.1956	0
2017-02-23	1146.79	1243.2	1.89454e+08	112	7.04472	7.12544	19.0597	4.7185	0.0299346	0.0064558	0.330756	1.13498	0
2017-02-24	1166.17	1254.4	3.30759e+08	1264	7.06148	7.13441	19.6169	7.14204	0.0167624	0.00896868	0.557244	2.42354	0
2017-02-27	1172.68	1256.75	1.3157e+08	544	7.06705	7.13628	18.695	6.29895	0.00556257	0.00187163	-0.921851	-0.843087	0
2017-02-28	1182.53	1252.25	1.84956e+08	721	7.07542	7.1327	19.0356	6.58064	0.0083687	-0.00358709	0.340579	0.28169	0
2017-03-01	1201.09	1242.9	2.29057e+08	138	7.09099	7.1252	19.2495	4.92725	0.0155732	-0.00749456	0.213853	-1.65339	0
2017-03-02	1238.87	1239.15	3.68275e+08	79	7.12196	7.12218	19.7243	4.36945	0.0309701	-0.00302175	0.474859	-0.557806	0
2017-03-03	1265.51	1229.05	3.15739e+08	121	7.14323	7.114	19.5704	4.79579	0.0212715	-0.00818413	-0.153914	0.426343	0
2017-03-06	1270.3	1229.85	1.53657e+08	29	7.14701	7.11465	18.8502	3.3673	0.00377787	0.000650688	-0.720193	-1.42849	0
2017-03-07	1240.18	1219.55	2.91256e+08	53	7.12301	7.10624	19.4897	3.97029	-0.0240005	-0.00841026	0.63948	0.602996	0
2017-03-08	1190.12	1209.45	3.32603e+08	24	7.08181	7.09792	19.6225	3.17805	-0.0411984	-0.00831626	0.132747	-0.792238	0
2017-03-09	1169.34	1203.95	212283008	37	7.0642	7.09336	19.1734	3.61092	-0.0176104	-0.00455784	-0.449029	0.432864	0
2017-03-10	1173.86	1199.75	5.63796e+08	3	7.06805	7.08987	20.1502	1.09861	0.00385371	-0.00349463	0.976772	-2.51231	0
2017-03-13	1227.2	1206.15	3.80277e+08	35	7.11249	7.09519	19.7564	3.55535	0.0444377	0.00532029	-0.393793	2.45674	0
2017-03-14	1232.77	1201.35	2.45306e+08	22	7.11701	7.0912	19.318	3.09104	0.00452446	-0.00398753	-0.438394	-0.464306	0
2017-03-15	1245.68	1209.45	2.97805e+08	36	7.12744	7.09792	19.5119	3.58352	0.0104219	0.00671972	0.193932	0.492476	0
2017-03-16	1205.21	1226.8	6.38568e+08	47	7.09441	7.11216	20.2747	3.85015	-0.0330278	0.0142435	0.762789	0.266629	0
2017-03-17	1139.86	1229	7.06599e+08	26	7.03867	7.11396	20.376	3.2581	-0.055744	0.00179169	0.101235	-0.592051	0
2017-03-20	1049.86	1231.85	2.8653e+08	23	6.95641	7.11627	19.4734	3.13549	-0.0822577	0.0023163	-0.90262	-0.122602	0
2017-03-21	1088.9	1236.25	3.37391e+08	11	6.99292	7.11984	19.6368	2.3979	0.0365113	0.00356547	0.163399	-0.737599	0
2017-03-22	1067.43	1248.6	3.80841e+08	3	6.97301	7.12978	19.7579	1.09861	-0.0199095	0.0099403	0.121139	-1.29928	0
2017-03-23	1043.47	1246.15	2.4854e+08	16	6.95031	7.12781	19.3311	2.77259	-0.0227022	-0.00196409	-0.426778	1.67398	0
2017-03-24	987.414	1247.95	491038016	3	6.89509	7.12926	20.012	1.09861	-0.0552176	0.0014434	0.680918	-1.67398	0
2017-03-27	1009.19	1255.75	3.72535e+08	72	6.91691	7.13549	19.7358	4.27667	0.0218159	0.00623079	-0.276191	3.17805	0
2017-03-28	1046.19	1255.6	3.26332e+08	19	6.95291	7.13537	19.6034	2.94444	0.036005	-0.000119429	-0.132416	-1.33223	0
2017-03-29	1035.51	1252.75	2.98458e+08	190678	6.94264	7.1331	19.5141	12.1583	-0.0102658	-0.00227244	-0.0892861	9.2139	0
2017-03-30	1034.67	1247.35	352968992	51328	6.94183	7.12878	19.6819	10.846	-0.000811524	-0.00431985	0.167751	-1.31235	0
2017-03-31	1050.78	1243.75	4.47287e+08	8223	6.95729	7.12589	19.9187	9.01469	0.0154551	-0.00289027	0.23682	-1.8313	0
2017-04-03	1127.34	1248	5.80444e+08	1160	7.02762	7.1293	20.1793	7.05618	0.0703325	0.00341126	0.260593	-1.95852	0
2017-04-04	1138.48	1256.65	4.3631e+08	724	7.03745	7.1362	19.8939	6.58479	0.00982874	0.0069072	-0.28544	-0.471384	0
2017-04-05	1124.36	1249.2	4.14784e+08	907	7.02497	7.13026	19.8433	6.81014	-0.0124801	-0.00594611	-0.0505951	0.225351	0
2017-04-06	1157.09	1253.25	5.11222e+08	169	7.05366	7.1335	20.0523	5.1299	0.0286943	0.00323682	0.209046	-1.68024	0
2017-04-07	1174.98	1259.3	3.17022e+08	445	7.06901	7.13831	19.5745	6.09807	0.0153471	0.00481582	-0.477833	0.968176	0
2017-04-10	1184.69	1251	2.15883e+08	182	7.07724	7.1317	19.1902	5.20401	0.00822577	-0.00661277	-0.384235	-0.894068	0
2017-04-11	1197.76	1264	2.16182e+08	401	7.08821	7.14204	19.1916	5.99396	0.0109761	0.0103381	0.00138401	0.789955	0
2017-04-12	1201.95	1278.55	2.88702e+08	492	7.0917	7.15348	19.4809	6.19848	0.00348797	0.0114453	0.289274	0.204517	0
2017-04-13	1181.16	1284.8	3.51969e+08	915	7.07426	7.15836	19.6791	6.81892	-0.017444	0.00487644	0.198148	0.620445	0
2017-04-17	1183.78	1289.55	2.53206e+08	73	7.07646	7.16205	19.3497	4.29046	0.00220728	0.0036903	-0.32934	-2.52846	0
2017-04-18	1205.67	1285.15	2.70524e+08	394	7.09479	7.15863	19.4159	5.97635	0.0183269	-0.00341794	0.0661574	1.68589	0
2017-04-19	1210.29	1281	2.88061e+08	194	7.09862	7.1554	19.4787	5.26786	0.0038287	-0.00323439	0.0628114	-0.708493	0
2017-04-20	1224.6	1279.05	3.15108e+08	127	7.11037	7.15387	19.5684	4.84419	0.0117502	-0.00152342	0.0897432	-0.423671	0
2017-04-21	1225.75	1283.3	2.72167e+08	474	7.11131	7.15719	19.4219	6.16121	0.000938612	0.00331727	-0.1465	1.31702	0
2017-04-24	1230.28	1270.7	2.35806e+08	605	7.115	7.14732	19.2785	6.40523	0.00369293	-0.00986694	-0.143406	0.244021	0
2017-04-25	1258.77	1269.5	2.42556e+08	356	7.13789	7.14638	19.3067	5.87493	0.0228932	-0.000944817	0.0282232	-0.530298	0
2017-04-26	1280.38	1264.05	3.29631e+08	1156	7.15491	7.14208	19.6135	7.05272	0.0170179	-0.00430228	0.306741	1.17779	0
2017-04-27	1300.5	1264.7	4.49197e+08	206	7.1705	7.14259	19.923	5.32788	0.0155919	0.000514059	0.309488	-1.72484	0
2017-04-28	1311.83	1265.95	5.27489e+08	85	7.17917	7.14358	20.0836	4.44265	0.0086705	0.000987889	0.160666	-0.885225	0
2017-05-01	1391.31	1261.3	7.13624e+08	34	7.238	7.1399	20.3859	3.52636	0.0588264	-0.00367982	0.302228	-0.916291	0
2017-05-02	1444.79	1253.7	4.77338e+08	90	7.27572	7.13385	19.9837	4.49981	0.0377217	-0.00604383	-0.402131	0.973449	0
2017-05-03	1470.13	1247.25	5.83796e+08	195	7.29311	7.1287	20.1851	5.273	0.0173834	-0.00515801	0.201327	0.77319	0
2017-05-04	1549.82	1232	9.33549e+08	72	7.34589	7.11639	20.6545	4.27667	0.0527847	-0.0123023	0.469442	-0.996333	0
2017-05-05	1574.17	1229.25	9.46036e+08	16	7.36148	7.11416	20.6678	2.77259	0.0155926	-0.00223464	0.0132871	-1.50408	0
2017-05-08	1660.14	1229	1.34032e+09	43	7.41465	7.11396	21.0162	3.7612	0.0531708	-0.000203397	0.348383	0.988611	0
2017-05-09	1774.9	1220.1	1.16792e+09	55	7.4815	7.10669	20.8785	4.00733	0.0668423	-0.00726803	-0.137684	0.246133	0
2017-05-10	1753.77	1218.75	915723008	23	7.46952	7.10558	20.6352	3.13549	-0.0119735	-0.00110706	-0.243266	-0.871839	0
2017-05-11	1814.64	1220.5	7.9949e+08	13	7.50364	7.10702	20.4995	2.56495	0.0341194	0.00143487	-0.13574	-0.570545	0
2017-05-12	1775.08	1227.8	7.40984e+08	29	7.4816	7.11298	20.4235	3.3673	-0.0220416	0.00596333	-0.075995	0.802346	0
2017-05-15	1760.67	1230.1	731529024	13	7.47345	7.11485	20.4106	2.56495	-0.00815106	0.00187151	-0.0128421	-0.802346	0
2017-05-16	1736.24	1233.85	9.59045e+08	20	7.45948	7.11789	20.6814	2.99573	-0.0139726	0.00304394	0.270801	0.430783	0
2017-05-17	1762.98	1249.95	1.06473e+09	26	7.47476	7.13086	20.786	3.2581	0.0152837	0.0129641	0.104539	0.262364	0
2017-05-18	1855.8	1252.9	8.94321e+08	43	7.52607	7.13322	20.6116	3.7612	0.0513103	0.00235737	-0.174412	0.503104	0
2017-05-19	1947.39	1252.7	1.15729e+09	14	7.57424	7.13306	20.8693	2.63906	0.0481716	-0.000159701	0.257772	-1.12214	0
2017-05-22	2160.88	1256.2	1.94222e+09	14	7.67827	7.13585	21.3871	2.63906	0.10403	0.00279007	0.517751	0	0
2017-05-23	2249.66	1256.1	1.37875e+09	20	7.71853	7.13577	21.0444	2.99573	0.0402613	-7.95884e-05	-0.342654	0.356675	0
2017-05-24	2422.55	1253.75	1.72538e+09	14	7.79257	7.13389	21.2687	2.63906	0.0740395	-0.0018726	0.22427	-0.356675	0
2017-05-25	2524.51	1257.05	2.4067e+09	11	7.8338	7.13652	21.6015	2.3979	0.0412263	0.00262868	0.332809	-0.241162	0
2017-05-26	2322.89	1267.6	1.76348e+09	271457	7.75057	7.14488	21.2906	12.5116	-0.0832329	0.00835758	-0.310967	10.1137	0
2017-05-30	2213.27	1264.2	1.44397e+09	129819	7.70222	7.14219	21.0907	11.7739	-0.0483433	-0.00268581	-0.199893	-0.737663	0
2017-05-31	2228.33	1265.85	1.54483e+09	2712	7.70901	7.1435	21.1582	7.90544	0.00678141	0.00130429	0.0675175	-3.86845	0
2017-06-01	2368.36	1265	1.65318e+09	825	7.76995	7.14283	21.226	6.71538	0.0609475	-0.000671692	0.0677869	-1.19006	0
2017-06-02	2430.94	1269	1.31703e+09	1732	7.79603	7.14598	20.9986	7.45703	0.0260783	0.00315707	-0.227322	0.741649	0
2017-06-05	2598.52	1279.5	1.36931e+09	433	7.8627	7.15422	21.0376	6.07074	0.0666642	0.00824019	0.0389277	-1.38629	0
2017-06-06	2845.38	1287.3	2.08961e+09	942	7.95345	7.1603	21.4602	6.84801	0.0907547	0.00607762	0.422671	0.777268	0
2017-06-07	2784.97	1288.7	1.51771e+09	641	7.93199	7.16139	21.1405	6.46303	-0.0214578	0.00108698	-0.319775	-0.384976	0
2017-06-08	2743.13	1277.85	1281170048	319	7.91685	7.15293	20.971	5.76519	-0.0151393	-0.00845501	-0.169429	-0.697838	0
2017-06-09	2848.67	1271.25	1.34895e+09	467	7.95461	7.14776	21.0226	6.14633	0.0377527	-0.00517829	0.0515528	0.381138	0
2017-06-12	2757.91	1266.25	2.56953e+09	255	7.92223	7.14382	21.667	5.54126	-0.0323773	-0.00394089	0.644397	-0.605066	0
2017-06-13	2719.71	1263.3	1.7812e+09	150	7.90828	7.14148	21.3006	5.01064	-0.0139479	-0.00233244	-0.366436	-0.530628	0
2017-06-14	2599.89	1267.4	1696560000	336	7.86322	7.14472	21.2519	5.81711	-0.045058	0.00324024	-0.0486846	0.806476	0
2017-06-15	2373.83	1257.25	2.02626e+09	743	7.77226	7.13668	21.4295	6.6107	-0.0909604	-0.00804078	0.177589	0.793585	0
2017-06-16	2462.53	1253.3	1.19519e+09	34	7.80895	7.13354	20.9016	3.52636	0.0366845	-0.00314668	-0.527887	-3.08434	0
2017-06-19	2605.94	1247.05	1.44684e+09	108	7.86555	7.12854	21.0926	4.68213	0.0566022	-0.00499936	0.191077	1.15577	0
2017-06-20	2676.64	1243	1.85419e+09	75	7.89232	7.12528	21.3407	4.31749	0.0267669	-0.00325294	0.248066	-0.364643	0
2017-06-21	2716.2	1242.5	1.62658e+09	205	7.90699	7.12488	21.2097	5.32301	0.0146753	-0.000402334	-0.130968	1.00552	0
2017-06-22	2683.05	1249.5	1.09794e+09	156	7.89471	7.1305	20.8167	5.04986	-0.0122814	0.00561799	-0.393044	-0.273154	0
2017-06-23	2735.77	1261.7	9.61319e+08	269	7.91417	7.14022	20.6838	5.59471	0.0194587	0.00971656	-0.132885	0.544855	0
2017-06-26	2495.77	1250.9	1.66328e+09	194	7.82235	7.13162	21.2321	5.26786	-0.0918156	-0.00859676	0.548241	-0.326853	0
2017-06-27	2442.72	1248.85	1.48979e+09	111	7.80087	7.12998	21.1219	4.70953	-0.0214851	-0.00164011	-0.110156	-0.558328	0
2017-06-28	2544.2	1248.25	1.18387e+09	370	7.84157	7.1295	20.8921	5.9135	0.0407041	-0.000480587	-0.229846	1.20397	0
2017-06-29	2549.66	1244.4	9.49979e+08	540	7.84371	7.12641	20.672	6.29157	0.00214183	-0.00308911	-0.220104	0.378066	0
2017-06-30	2518.84	1241.4	8.60273e+08	43	7.83155	7.124	20.5728	3.7612	-0.0121596	-0.00241371	-0.0991901	-2.53037	0
2017-07-05	2580.6	1221.05	9.41566e+08	40	7.85578	7.10747	20.6631	3.68888	0.0242235	-0.0165286	0.0902947	-0.0723207	0
2017-07-06	2599.2	1223.65	7.61957e+08	5	7.86296	7.10959	20.4514	1.60944	0.00718369	0.00212703	-0.211654	-2.07944	0
2017-07-07	2707.51	1214.5	9.17412e+08	116	7.90378	7.10209	20.6371	4.75359	0.0408219	-0.0075057	0.185667	3.14415	0
2017-07-10	2429.14	1210.85	1.1112e+09	28	7.79529	7.09908	20.8287	3.3322	-0.108488	-0.0030099	0.191639	-1.42139	0
2017-07-11	2355.14	1211.8	1.32976e+09	12	7.76436	7.09986	21.0083	2.48491	-0.0309391	0.000784275	0.179558	-0.847298	0
2017-07-12	2349.42	1218.65	1.11741e+09	7	7.76193	7.1055	20.8343	1.94591	-0.00242959	0.00563686	-0.173985	-0.538997	0
2017-07-13	2383.03	1218.85	8.3577e+08	7	7.77613	7.10566	20.5439	1.94591	0.0142001	0.000164113	-0.290415	0	0
2017-07-14	2273.23	1221.15	8.82503e+08	23	7.72896	7.10755	20.5983	3.13549	-0.0471668	0.00188524	0.0544087	1.18958	0
2017-07-17	2081.55	1231.65	1.20176e+09	7	7.64087	7.11611	20.9071	1.94591	-0.0880887	0.0085617	0.30878	-1.18958	0
2017-07-18	2276.19	1238.7	1.51245e+09	29	7.73026	7.12182	21.137	3.3673	0.0893878	0.00570765	0.229944	1.42139	0
2017-07-19	2328.7	1240.65	1.2451e+09	3	7.75307	7.12339	20.9425	1.09861	0.0228071	0.001573	-0.194515	-2.26868	0
2017-07-20	2585.29	1240.7	2.24926e+09	5	7.85759	7.12343	21.5339	1.60944	0.104529	4.03401e-05	0.591385	0.510826	0
2017-07-21	2730.13	1252.4	1.48945e+09	16	7.9121	7.13282	21.1217	2.77259	0.0545096	0.00938598	-0.412194	1.16315	0
2017-07-24	2738.22	1254.95	8.66474e+08	8	7.91507	7.13485	20.5799	2.07944	0.00296066	0.00203401	-0.54173	-0.693147	0
2017-07-25	2624.52	1251.4	1460089984	18	7.87265	7.13202	21.1018	2.89037	-0.0424119	-0.00283285	0.521821	0.81093	0
2017-07-26	2530.78	1246.9	9.37404e+08	7	7.83628	7.12842	20.6586	1.94591	-0.0363705	-0.0036024	-0.443139	-0.944462	0
2017-07-27	2611.33	1259.6	7.89104e+08	220309	7.86761	7.13855	20.4864	12.3028	0.0313321	0.0101337	-0.172216	10.3569	0
2017-07-28	2788.59	1263.45	1.3801e+09	64180	7.93329	7.1416	21.0454	11.0694	0.0656764	0.00305189	0.559013	-1.23334	0
2017-07-31	2805.12	1268.3	8.60575e+08	7780	7.9392	7.14543	20.5731	8.95931	0.0059085	0.00383138	-0.47231	-2.11014	0
2017-08-01	2803.48	1267.65	1.32467e+09	1061	7.93862	7.14492	21.0044	6.96697	-0.000583037	-0.000512648	0.431318	-1.99234	0
2017-08-02	2715.56	1267.5	1.09495e+09	393	7.90675	7.1448	20.814	5.97381	-0.0318633	-0.000118356	-0.190455	-0.993158	0
2017-08-03	2749.22	1263.2	8.04797e+08	878	7.91907	7.1414	20.5061	6.77765	0.0123208	-0.00339826	-0.307874	0.803837	0
2017-08-04	2821.53	1261.75	1.00212e+09	521	7.94503	7.14025	20.7254	6.25575	0.0259585	-0.00114855	0.219283	-0.521897	0
2017-08-07	3289.28	1257.2	1.48228e+09	260	8.09843	7.13664	21.1168	5.56068	0.153393	-0.00361261	0.391464	-0.695068	0
2017-08-08	3415.34	1257.75	1.75276e+09	555	8.13603	7.13708	21.2845	6.31897	0.0376069	0.000437375	0.16761	0.758286	0
2017-08-09	3335.21	1269	1.46896e+09	574	8.11229	7.14598	21.1078	6.35263	-0.0237399	0.00890478	-0.176637	0.0336613	0
2017-08-10	3386.46	1281.15	1.51511e+09	608	8.12754	7.15551	21.1388	6.41017	0.015248	0.00952894	0.0309334	0.0575455	0
2017-08-11	3525.92	1286.55	2.02119e+09	139	8.1679	7.15972	21.427	4.93447	0.0403563	0.00420608	0.288198	-1.4757	0
2017-08-14	4157.14	1283.6	2.46309e+09	338	8.33258	7.15742	21.6247	5.82305	0.164687	-0.00229555	0.19773	0.888572	0
2017-08-15	4181.08	1273.95	3.25805e+09	188	8.33832	7.14988	21.9044	5.23644	0.00573989	-0.00754634	0.279712	-0.586604	0
2017-08-16	4187.82	1276	2272039936	110	8.33994	7.15149	21.5439	4.70048	0.00161309	0.00160787	-0.360451	-0.535962	0
2017-08-17	4364.21	1285.85	2.55336e+09	43	8.38119	7.15918	21.6607	3.7612	0.0412546	0.00768977	0.116732	-0.93928	0
2017-08-18	4192.76	1292.5	2.94171e+09	358	8.34112	7.16433	21.8023	5.88053	-0.0400757	0.00515837	0.141581	2.11933	0
2017-08-21	4048.87	1287.75	2.80089e+09	18	8.30619	7.16065	21.7532	2.89037	-0.0349225	-0.00368182	-0.0490538	-2.99016	0
2017-08-22	3901.67	1285.8	3.76424e+09	100	8.26916	7.15914	22.0488	4.60517	-0.0370332	-0.00151543	0.295609	1.7148	0
2017-08-23	4167.09	1288.15	2.36982e+09	250	8.33497	7.16096	21.5861	5.52146	0.0658145	0.00182602	-0.462732	0.916291	0
2017-08-24	4253.32	1286.35	2.03775e+09	550	8.35546	7.15956	21.4351	6.30992	0.0204819	-0.00139837	-0.150968	0.788457	0
2017-08-25	4381.53	1286.5	1.72797e+09	280	8.38515	7.15968	21.2702	5.63479	0.0296959	0.000116621	-0.164899	-0.675129	0
2017-08-28	4314.29	1302.4	1.95933e+09	145	8.36969	7.17196	21.3959	4.97673	-0.0154652	0.0122834	0.125655	-0.658056	0
2017-08-29	4488.91	1318.45	2.48608e+09	1178	8.40936	7.18421	21.634	7.07157	0.0396772	0.0122481	0.238105	2.09484	0
2017-08-30	4548.97	1308.7	1.93785e+09	1178	8.42266	7.17679	21.3848	7.07157	0.013291	-0.00742253	-0.249128	0	0
2017-08-31	4642.72	1312	1.94493e+09	373	8.44306	7.17931	21.3885	5.92158	0.0204017	0.0025184	0.00364691	-1.14999	0
2017-09-01	4785.27	1322.3	2.59908e+09	313	8.4733	7.18713	21.6784	5.7462	0.030241	0.00781994	0.289932	-0.175375	0
2017-09-05	4212.97	1333.9	2.69797e+09	39	8.34592	7.19586	21.7158	3.66356	-0.127373	0.00873432	0.0373421	-2.08264	0
2017-09-06	4496.92	1336.45	2.1721e+09	20	8.41115	7.19777	21.499	2.99573	0.0652237	0.0019099	-0.216805	-0.667829	0
2017-09-07	4573.19	1342.7	1.84462e+09	26	8.42797	7.20244	21.3355	3.2581	0.0168172	0.00466567	-0.163421	0.262364	0
2017-09-08	4368.09	1350.7	2.70089e+09	37	8.38208	7.20838	21.7168	3.61092	-0.0458841	0.00594046	0.381308	0.352821	0
2017-09-11	4180.53	1329.15	1.55733e+09	9	8.33819	7.19229	21.1662	2.19722	-0.0438866	-0.0160833	-0.550609	-1.41369	0
2017-09-12	4214.93	1326.6	1.86453e+09	15	8.34639	7.19037	21.3463	2.70805	0.00819495	-0.0019204	0.180036	0.510826	0
2017-09-13	3960.95	1323.4	2.21941e+09	16	8.28424	7.18796	21.5205	2.77259	-0.0621503	-0.00241506	0.174232	0.0645385	0
2017-09-14	3537.23	1324.45	2.71631e+09	316	8.1711	7.18875	21.7225	5.75574	-0.11314	0.000793088	0.202033	2.98315	0
2017-09-15	3340.04	1320.5	4.14807e+09	15	8.11374	7.18577	22.1459	2.70805	-0.0573627	-0.00298684	0.423369	-3.04769	0
2017-09-18	3835.16	1308.2	1.94321e+09	129	8.25197	7.17641	21.3876	4.85981	0.13823	-0.0093583	-0.758302	2.15176	0
2017-09-19	3981.47	1307.7	1.56398e+09	20	8.28941	7.17603	21.1705	2.99573	0.03744	-0.000382277	-0.217107	-1.86408	0
2017-09-20	3944.56	1305.35	1.21383e+09	12	8.28009	7.17423	20.917	2.48491	-0.00931372	-0.00179869	-0.253453	-0.510826	0
2017-09-21	3765.02	1297.2	1.41148e+09	336	8.23351	7.16796	21.0679	5.81711	-0.0465829	-0.00626308	0.150858	3.3322	0
2017-09-22	3655.9	1294.5	1.19483e+09	209	8.2041	7.16588	20.9013	5.34233	-0.0294122	-0.00208358	-0.166635	-0.474777	0
2017-09-25	3815.92	1300.1	1.37421e+09	51	8.24694	7.1702	21.0411	3.93183	0.0428382	0.00431665	0.139875	-1.41051	0
2017-09-26	3919.89	1301.3	1.04374e+09	39	8.27382	7.17112	20.7661	3.66356	0.0268844	0.00092259	-0.275069	-0.268264	0
2017-09-27	4047.43	1283.4	1.68688e+09	19488	8.30584	7.15727	21.2461	9.87755	0.0320185	-0.0138509	0.48007	6.21399	0
2017-09-28	4194.51	1282.5	1.71232e+09	5226	8.34153	7.15657	21.2611	8.5614	0.035692	-0.000701527	0.0149685	-1.31615	0
2017-09-29	4126.96	1285.45	1.36705e+09	492	8.3253	7.15886	21.0359	6.19848	-0.0162343	0.00229756	-0.225194	-2.36292	0
2017-10-02	4423.84	1273.25	1.43173e+09	136	8.39476	7.14933	21.0821	4.91265	0.0694682	-0.00953617	0.0462284	-1.28582	0
2017-10-03	4345.68	1270.95	1.28802e+09	192	8.37694	7.14752	20.9764	5.2575	-0.0178269	-0.00180802	-0.105777	0.34484	0
2017-10-04	4281.36	1275.4	1.11677e+09	218	8.36203	7.15102	20.8337	5.3845	-0.0149104	0.00349521	-0.142665	0.127	0
2017-10-05	4263.34	1272.7	1.16177e+09	36	8.35781	7.1489	20.8732	3.58352	-0.00421783	-0.00211924	0.0395041	-1.80098	0
2017-10-06	4366.9	1266.25	1.06994e+09	46	8.38181	7.14382	20.7909	3.82864	0.0239993	-0.00508086	-0.0823421	0.245122	0
2017-10-09	4721.48	1281.5	1.96874e+09	19	8.45988	7.15579	21.4007	2.94444	0.078069	0.0119715	0.609791	-0.884202	0
2017-10-10	4843.64	1287.35	1.59714e+09	18	8.48542	7.16034	21.1915	2.89037	0.0255432	0.00455456	-0.209179	-0.0540672	0
2017-10-11	4812.68	1288.45	1.22228e+09	21	8.47901	7.1612	20.924	3.04452	-0.00641139	0.000854132	-0.267497	0.154151	0
2017-10-12	5134.46	1291.9	2.79161e+09	14	8.54373	7.16387	21.7499	2.63906	0.0647196	0.00267407	0.825901	-0.405465	0
2017-10-13	5638.57	1296.7	3.61548e+09	74	8.63739	7.16758	22.0085	4.30407	0.0936576	0.00370852	0.258606	1.66501	0
2017-10-16	5660.22	1297.85	2.00807e+09	173	8.64122	7.16846	21.4204	5.15329	0.00383139	0.00088654	-0.588051	0.849227	0
2017-10-17	5636.54	1289.05	1.82157e+09	571	8.63702	7.16166	21.323	6.34739	-0.00419321	-0.00680357	-0.0974753	1.1941	0
2017-10-18	5377.63	1279.9	2.39927e+09	163	8.59	7.15454	21.5984	5.09375	-0.0470218	-0.00712354	0.275466	-1.25364	0
2017-10-19	5637.71	1286	1.78054e+09	134	8.63723	7.15929	21.3002	4.89784	0.0472293	0.00475466	-0.298248	-0.19591	0
2017-10-20	5843.67	1278.5	2.35443e+09	304	8.67311	7.15344	21.5796	5.71703	0.0358819	-0.00584911	0.279382	0.819188	0
2017-10-23	5904.03	1276.15	2.40184e+09	115	8.68339	7.1516	21.5995	4.74493	0.0102762	-0.00183976	0.0199365	-0.972096	0
2017-10-24	5719.85	1274.6	2.7357e+09	111	8.6517	7.15039	21.7297	4.70953	-0.0316926	-0.00121537	0.130152	-0.0354019	0
2017-10-25	5576.1	1272.65	1.96699e+09	105	8.62625	7.14886	21.3998	4.65396	-0.0254521	-0.00153103	-0.329883	-0.0555699	0
2017-10-26	5849.01	1269.1	1.90504e+09	39	8.67403	7.14606	21.3678	3.66356	0.0477819	-0.00279339	-0.0320014	-0.990399	0
2017-10-27	5858.6	1267.8	1.71013e+09	567	8.67567	7.14504	21.2598	6.34036	0.0016391	-0.00102486	-0.107934	2.6768	0
2017-10-30	6127.92	1271	1.77215e+09	222	8.72061	7.14756	21.2955	5.40268	0.0449439	0.00252089	0.0356241	-0.937682	0
2017-10-31	6286.88	1270.35	2.31138e+09	235	8.74622	7.14705	21.5611	5.45959	0.0256095	-0.000511558	0.265651	0.0569081	0
2017-11-01	6572.59	1272.55	2.87032e+09	78	8.79066	7.14878	21.7777	4.35671	0.0444438	0.00173037	0.216579	-1.10288	0
2017-11-02	7063.03	1274.9	4.65377e+09	70	8.86263	7.15062	22.2609	4.2485	0.0719647	0.00184496	0.483254	-0.108214	0
2017-11-03	7232.11	1266.6	3.36986e+09	75	8.88629	7.14409	21.9381	4.31749	0.0236581	-0.00653159	-0.322806	0.0689929	0
2017-11-06	7226.54	1274.75	3.1119e+09	128	8.88552	7.15051	21.8585	4.85203	-0.000771158	0.00641391	-0.0796378	0.534542	0
2017-11-07	7138.21	1273.6	2326340096	11	8.87322	7.1496	21.5676	2.3979	-0.0122983	-0.000902516	-0.290937	-2.45413	0
2017-11-08	7445.22	1279.8	4.6022e+09	15	8.91533	7.15446	22.2498	2.70805	0.0421102	0.00485624	0.682238	0.310155	0
2017-11-09	7274.18	1283.3	3.22625e+09	18	8.89209	7.15719	21.8946	2.89037	-0.0232418	0.00273107	-0.355214	0.182322	0
2017-11-10	6874.44	1277.95	5.20825e+09	10	8.83556	7.15301	22.3735	2.30259	-0.0565209	-0.00417763	0.478923	-0.587787	0
2017-11-13	6327.74	1277.15	6.26325e+09	3	8.7527	7.15239	22.558	1.09861	-0.0828663	-0.000626189	0.184455	-1.20397	0
2017-11-14	6613.36	1279.2	3.19711e+09	4	8.79685	7.15399	21.8855	1.38629	0.0441495	0.00160384	-0.672452	0.287682	0
2017-11-15	6988.5	1280.3	4.20088e+09	13	8.85202	7.15485	22.1586	2.56495	0.055174	0.000859524	0.273047	1.17865	0
2017-11-16	7571.98	1277.45	5.12381e+09	43	8.93221	7.15262	22.3572	3.7612	0.0801879	-0.0022285	0.198604	1.19625	0
2017-11-17	7782.84	1292.05	4.65167e+09	9.04999	8.95968	7.16399	22.2605	2.20276	0.0274667	0.0113642	-0.096672	-1.55844	0
2017-11-20	8143.11	1275.25	3.48845e+09	11.927	9.00493	7.1509	21.9727	2.4788	0.0452509	-0.0130879	-0.287769	0.276038	0
2017-11-21	8055.69	1281.1	4.27761e+09	4	8.99413	7.15547	22.1767	1.38629	-0.0107941	0.00457683	0.203937	-1.09251	0
2017-11-22	8188.86	1287.25	3.63353e+09	4	9.01053	7.16026	22.0135	1.38629	0.0163972	0.00478909	-0.16319	0	0
2017-11-27	9585.53	1293.8	5.65332e+09	6.44651	9.16801	7.16534	22.4555	1.86354	0.15748	0.0050755	0.442038	0.477244	0
2017-11-28	9931	1294.7	6.34882e+09	275442	9.20342	7.16603	22.5715	12.5261	0.035406	0.000695308	0.116026	10.6626	0
2017-11-29	10559.2	1288.65	11568799744	47244	9.26475	7.16135	23.1716	10.7631	0.0613378	-0.00468384	0.600043	-1.76305	0
2017-11-30	10001.5	1277.1	8.31069e+09	3049	9.21049	7.15235	22.8408	8.02257	-0.0542614	-0.00900327	-0.330769	-2.74051	0
2017-12-01	10370.7	1279.8	6.78312e+09	823	9.24674	7.15446	22.6377	6.71296	0.0362446	0.00211194	-0.203105	-1.30961	0
2017-12-04	11369.5	1273.2	6.13241e+09	850	9.33869	7.14929	22.5369	6.74524	0.0919522	-0.00517038	-0.100849	0.0322801	0
2017-12-05	11818.3	1267.9	6.89526e+09	1499	9.3774	7.14512	22.6541	7.31255	0.0387148	-0.00417142	0.117246	0.567317	0
2017-12-06	13146.2	1264.7	1.26563e+10	373	9.48389	7.14259	23.2614	5.92158	0.106487	-0.00252706	0.607321	-1.39098	0
2017-12-07	15978.5	1253.15	1.79507e+10	358	9.679	7.13342	23.6109	5.88053	0.195107	-0.00917455	0.349474	-0.0410454	0
2017-12-08	16345.2	1245.4	2.1136e+10	157	9.70169	7.12721	23.7742	5.05625	0.0226872	-0.00620362	0.163349	-0.824287	0
2017-12-11	16459.4	1244.55	1.21539e+10	146	9.70865	7.12653	23.2209	4.98361	0.00696247	-0.000682774	-0.553328	-0.0726392	0
2017-12-12	17176.7	1240.45	1.46038e+10	692	9.75131	7.12323	23.4045	6.53959	0.0426601	-0.00329978	0.183632	1.55598	0
2017-12-13	16846.4	1247.15	1.29769e+10	349	9.73189	7.12862	23.2864	5.85507	-0.0194168	0.00538674	-0.118111	-0.684514	0
2017-12-14	16635.9	1254	1.37774e+10	139	9.71932	7.13409	23.3463	4.93447	-0.0125769	0.00547747	0.0598587	-0.920598	0
2017-12-15	17377.7	1256.7	1.431e+10	578	9.76294	7.13624	23.3842	6.35957	0.0436277	0.00215081	0.037929	1.4251	0
2017-12-18	18863.5	1259.05	1.48395e+10	45	9.84498	7.13811	23.4206	3.80666	0.0820384	0.00186821	0.036334	-2.55291	0
2017-12-19	18226.6	1261.9	1.68945e+10	329	9.81064	7.14037	23.5503	5.79606	-0.0343441	0.00226108	0.129696	1.9894	0
2017-12-20	17006.2	1263.95	2.21497e+10	63	9.74133	7.142	23.8211	4.14313	-0.0693041	0.00162321	0.270836	-1.65292	0
2017-12-21	16455.2	1265.85	1.65166e+10	226	9.7084	7.1435	23.5276	5.42053	-0.0329364	0.00150211	-0.293458	1.2774	0
2017-12-22	13888.2	1271.3	2.2198e+10	119	9.53879	7.1478	23.8233	4.77912	-0.169602	0.00429618	0.295636	-0.641412	0
2017-12-26	15245	1282.95	1.34543e+10	84	9.63201	7.15692	23.3226	4.43082	0.0932153	0.00912209	-0.500703	-0.348307	0
2017-12-27	16022.6	1285.5	1.24876e+10	456	9.68176	7.1589	23.248	6.12249	0.0497454	0.00198562	-0.0745626	1.69168	0
2017-12-28	14912.9	1291.15	1.23365e+10	245	9.60998	7.16329	23.2358	5.50126	-0.071777	0.00438552	-0.0121738	-0.621235	0
2017-12-29	14793	1300.15	1.30255e+10	65	9.60191	7.17023	23.2902	4.17439	-0.00806917	0.0069464	0.0543467	-1.32687	0
2018-01-02	14304.1	1309.95	1.68466e+10	68	9.5683	7.17774	23.5474	4.21951	-0.0336079	0.00750932	0.25724	0.0451204	0
2018-01-03	15208.6	1316.1	1.68719e+10	42	9.62962	7.18243	23.5489	3.73767	0.0613182	0.00468382	0.00150066	-0.481838	0
2018-01-04	15131	1320.7	2.17832e+10	2	9.6245	7.18592	23.8044	0.693147	-0.00512201	0.00348911	0.255489	-3.04452	0
2018-01-05	16454	1320.3	2.38409e+10	17.8757	9.70832	7.18561	23.8947	2.88344	0.0838263	-0.000302888	0.0902635	2.19029	0
2018-01-08	15373.1	1317.25	1.84139e+10	41	9.64037	7.1833	23.6364	3.71357	-0.0679526	-0.00231279	-0.258297	0.830131	0
2018-01-09	14960.8	1310.65	1.666e+10	16	9.61319	7.17828	23.5363	2.77259	-0.0271859	-0.00502306	-0.100095	-0.940983	0
2018-01-10	14332.3	1318	1.85008e+10	70	9.57027	7.18387	23.6411	4.2485	-0.0429179	0.00559227	0.104803	1.47591	0
2018-01-11	14062.4	1318.45	1.65341e+10	9	9.55126	7.18421	23.5287	2.19722	-0.0190112	0.000341378	-0.112389	-2.05127	0
2018-01-12	13694	1333	1.20657e+10	14	9.52471	7.19519	23.2136	2.63906	-0.0265432	0.0109752	-0.315058	0.441833	0
2018-01-16	12019	1333.2	1.88538e+10	13	9.39424	7.19534	23.66	2.56495	-0.130469	0.000150035	0.446348	-0.074108	0
2018-01-17	10540.1	1332.4	1.88306e+10	27	9.26295	7.19474	23.6587	3.29584	-0.131297	-0.000600231	-0.00123127	0.730888	0
2018-01-18	11524.9	1327.45	1.50204e+10	211	9.35227	7.19102	23.4327	5.35186	0.0893186	-0.00372203	-0.226074	2.05602	0
2018-01-19	11582.4	1331.55	1.07404e+10	50	9.35725	7.1941	23.0973	3.91202	0.00498109	0.00308385	-0.335397	-1.43984	0
2018-01-22	11103.3	1329.65	1.05374e+10	162	9.315	7.19267	23.0782	5.0876	-0.0422486	-0.0014279	-0.0190815	1.17557	0
2018-01-23	10753.6	1335.8	9.66061e+09	47	9.283	7.19729	22.9913	3.85015	-0.0319972	0.00461459	-0.0868741	-1.23745	0
2018-01-24	11070.6	1356.55	9.94099e+09	18	9.31205	7.2127	23.0199	2.89037	0.0290477	0.0154143	0.0286099	-0.959776	0
2018-01-25	11421.6	1354.55	8.87317e+09	4	9.34326	7.21122	22.9063	1.38629	0.031209	-0.00147542	-0.113635	-1.50408	0
2018-01-26	11063.5	1351.45	9.7462e+09	280546	9.31141	7.20893	23.0001	12.5445	-0.0318505	-0.00229119	0.0938453	11.1582	0
2018-01-30	10671.7	1340.3	8.63786e+09	52100	9.27535	7.20065	22.8794	10.8609	-0.036056	-0.00828459	-0.120723	-1.68357	0
2018-01-31	10079.5	1339.35	8.04116e+09	4881	9.21826	7.19994	22.8078	8.49311	-0.0570908	-0.000709057	-0.0715815	-2.36781	0
2018-02-01	9550.54	1343.7	9.9594e+09	1680	9.16435	7.20318	23.0218	7.42655	-0.0539069	0.00324256	0.213943	-1.06656	0
2018-02-02	8469.39	1339.9	1.27269e+10	2841	9.04421	7.20035	23.267	7.95191	-0.12014	-0.00283206	0.245201	0.525362	0
2018-02-05	7560.76	1334.6	9.28529e+09	641	8.93073	7.19639	22.9517	6.46303	-0.113486	-0.00396335	-0.315286	-1.48888	0
2018-02-06	6949.48	1331.6	1.39998e+10	529	8.84642	7.19414	23.3623	6.27099	-0.0843049	-0.00225039	0.410612	-0.192041	0
2018-02-07	7872.95	1320.8	9.16928e+09	491	8.97119	7.18599	22.9391	6.19644	0.124766	-0.0081436	-0.423184	-0.0745443	0
2018-02-08	8098.31	1314.05	9.34675e+09	459	8.99941	7.18087	22.9583	6.12905	0.0282231	-0.00512364	0.01917	-0.0673939	0
2018-02-09	8310.85	1316.95	6.78482e+09	451	9.02532	7.18307	22.638	6.11147	0.0259053	0.0022045	-0.320341	-0.0175829	0
2018-02-12	8563.68	1321.75	6.25644e+09	140	9.05528	7.18671	22.5569	4.94164	0.0299681	0.00363815	-0.0810765	-1.16982	0
2018-02-13	8706.94	1326.5	5.69672e+09	71	9.07188	7.1903	22.4632	4.26268	0.016591	0.00358728	-0.0937208	-0.678963	0
2018-02-14	9059.23	1339.75	7.90982e+09	400	9.11154	7.20024	22.7914	5.99146	0.0396637	0.00993913	0.328214	1.72878	0
2018-02-15	9815.19	1352.8	9.06254e+09	111	9.19169	7.20993	22.9274	4.70953	0.0801471	0.00969348	0.136044	-1.28193	0
2018-02-16	10074.5	1353.15	7.29616e+09	110	9.21776	7.21019	22.7106	4.70048	0.0260723	0.000258716	-0.216801	-0.00904984	0
2018-02-20	11595.1	1339.35	9.92654e+09	283	9.35834	7.19994	23.0185	5.64545	0.140583	-0.0102508	0.307864	0.944967	0
2018-02-21	10948.8	1327.95	9.40534e+09	119	9.30099	7.19139	22.9645	4.77912	-0.0573571	-0.00854799	-0.0539344	-0.866323	0
2018-02-22	10489.1	1326.7	8.04008e+09	70	9.25809	7.19045	22.8077	4.2485	-0.0428937	-0.000941744	-0.156839	-0.530628	0
2018-02-23	10110.9	1329.9	7.7395e+09	427	9.22137	7.19286	22.7696	6.05678	-0.0367191	0.00240906	-0.0381019	1.80829	0
2018-02-26	9988.37	1335.6	7.28769e+09	652	9.20918	7.19714	22.7095	6.48004	-0.012196	0.00427689	-0.0601504	0.423261	0
2018-02-27	10562.3	1322.65	6.96618e+09	710	9.26505	7.18739	22.6643	6.56526	0.0558701	-0.00974334	-0.0451197	0.0852204	0
2018-02-28	10741.4	1318.2	6.93619e+09	58	9.28187	7.18402	22.66	4.06044	0.016819	-0.00337009	-0.00431436	-2.50482	0
2018-03-01	10702.5	1309.95	7.31728e+09	43	9.27823	7.17774	22.7135	3.7612	-0.0036327	-0.0062782	0.053486	-0.299243	0
2018-03-02	11019.5	1318.75	7.62059e+09	155	9.30743	7.18444	22.7541	5.04343	0.0291936	0.00669534	0.0406152	1.28223	0
2018-03-05	11574	1322	6.46854e+09	18	9.35652	7.1869	22.5902	2.89037	0.0490903	0.00246142	-0.163903	-2.15305	0
2018-03-06	11097.2	1327.5	6.83217e+09	18	9.31445	7.19105	22.6449	2.89037	-0.0420684	0.00415173	0.0546919	0	0
2018-03-07	10310.8	1332.05	8.79791e+09	27	9.24095	7.19447	22.8978	3.29584	-0.0734999	0.00342163	0.252872	0.405465	0
2018-03-08	9741.64	1323.05	7.18609e+09	62	9.18416	7.18769	22.6954	4.12713	-0.0567839	-0.00677939	-0.202367	0.831298	0
2018-03-09	8989.69	1317.7	8.70419e+09	88	9.10383	7.18364	22.8871	4.47734	-0.0803306	-0.00405191	0.191657	0.350202	0
2018-03-12	9446.96	1319.4	6.4574e+09	30	9.15345	7.18493	22.5885	3.4012	0.0496152	0.0012893	-0.298578	-1.07614	0
2018-03-13	9214.29	1325.6	5.99114e+09	13	9.12851	7.18962	22.5135	2.56495	-0.0249385	0.00468811	-0.074945	-0.836248	0
2018-03-14	8712.22	1323.3	6.43823e+09	19	9.07248	7.18788	22.5855	2.94444	-0.0560284	-0.00173661	0.071972	0.37949	0
2018-03-15	8105.7	1316.8	6.83443e+09	23	9.00032	7.18296	22.6452	3.13549	-0.0721591	-0.00492402	0.0597194	0.191055	0
2018-03-16	8295.23	1310.7	5.28938e+09	34	9.02344	7.17832	22.389	3.52636	0.0231132	-0.00464323	-0.256272	0.390866	0
2018-03-19	8429.14	1312.1	6.72911e+09	6	9.03945	7.17938	22.6297	1.79176	0.0160135	0.00106758	0.240742	-1.7346	0
2018-03-20	8720.45	1311.1	6.36179e+09	4	9.07343	7.17862	22.5736	1.38629	0.0339772	-0.000762474	-0.0561331	-0.405465	0
2018-03-21	9011.85	1320.6	6.04313e+09	34	9.1063	7.18584	22.5222	3.52636	0.032869	0.00721975	-0.0513877	2.14007	0
2018-03-22	8832.81	1326.6	5.53039e+09	18	9.08623	7.19037	22.4335	2.89037	-0.0200677	0.00453305	-0.0886637	-0.635989	0
2018-03-23	8620.12	1346.25	5.95412e+09	8	9.06185	7.20508	22.5073	2.07944	-0.0243736	0.0147037	0.0738251	-0.81093	0
2018-03-26	8225.76	1349.75	5.92104e+09	10	9.01503	7.20767	22.5018	2.30259	-0.0468289	0.00259644	-0.00557136	0.223144	0
2018-03-27	8015.03	1341.15	5.37825e+09	290889	8.98907	7.20128	22.4056	12.5807	-0.0259516	-0.00639192	-0.096149	10.2781	0
2018-03-28	7966.03	1334.4	4.93529e+09	59284	8.98294	7.19624	22.3197	10.9901	-0.00613228	-0.0050457	-0.0859517	-1.5906	0
2018-03-29	7537.85	1324.4	6.36123e+09	5585	8.92769	7.18871	22.5735	8.62784	-0.0552486	-0.00752227	0.25381	-2.36226	0
2018-04-02	6976.03	1334.45	4.33344e+09	649	8.85023	7.19627	22.1896	6.47543	-0.0774584	0.00755969	-0.38386	-2.15241	0
2018-04-03	7301.72	1335	5.4997e+09	702	8.89586	7.19669	22.428	6.55393	0.04563	0.000412107	0.238332	0.0785007	0
2018-04-04	7136.88	1339.45	4.936e+09	718	8.87303	7.20001	22.3198	6.57647	-0.0228336	0.0033278	-0.108138	0.0225362	0
2018-04-05	6789.31	1328.15	5.63932e+09	258	8.8231	7.19154	22.453	5.55296	-0.0499264	-0.00847212	0.133208	-1.02351	0
2018-04-06	6716.25	1326	3.76681e+09	348	8.81228	7.18992	22.0495	5.8522	-0.0108201	-0.00162008	-0.403535	0.299243	0
2018-04-09	6920.05	1332.25	4.89406e+09	290	8.84218	7.19462	22.3113	5.66988	0.0298938	0.00470235	0.261794	-0.182322	0
2018-04-10	6788.28	1337.5	4.27275e+09	105	8.82295	7.19856	22.1755	4.65396	-0.0192254	0.00393296	-0.135765	-1.01592	0
2018-04-11	6892.95	1352.75	4.64189e+09	118	8.83826	7.20989	22.2584	4.77068	0.0153023	0.0113374	0.0828639	0.116724	0
2018-04-12	7352.87	1343.05	8.90625e+09	34	8.90285	7.2027	22.91	3.52636	0.0645908	-0.00719642	0.651632	-1.24432	0
2018-04-13	7971.45	1340.95	7.76446e+09	67	8.98362	7.20113	22.7728	4.20469	0.0807751	-0.00156481	-0.137196	0.678332	0
2018-04-16	8148.44	1344.9	5.63131e+09	60	9.00558	7.20407	22.4516	4.09434	0.0219607	0.00294135	-0.321215	-0.110348	0
2018-04-17	8083.84	1343.55	6.90088e+09	409	8.99762	7.20307	22.6549	6.01372	-0.0079595	-0.00100432	0.203307	1.91937	0
2018-04-18	8041.9	1348.85	6.52991e+09	45	8.99242	7.20701	22.5997	3.80666	-0.00520105	0.003937	-0.0552558	-2.20705	0
2018-04-19	8218.74	1348.4	7.06321e+09	387	9.01417	7.20667	22.6782	5.95842	0.0217503	-0.000333682	0.0785065	2.15176	0
2018-04-20	8562.39	1339.35	8.43811e+09	310	9.05513	7.19994	22.856	5.73657	0.0409625	-0.00673423	0.177859	-0.221852	0
2018-04-23	8873.68	1328.45	6.92519e+09	68	9.09084	7.19177	22.6584	4.21951	0.0357108	-0.00817159	-0.197593	-1.51706	0
2018-04-24	9330.22	1328.95	1.06788e+10	28	9.14101	7.19214	23.0915	3.3322	0.0501691	0.000376262	0.433095	-0.887303	0
2018-04-25	9272.58	1322.5	1.10831e+10	278	9.13482	7.18728	23.1287	5.62762	-0.00619695	-0.00486524	0.0371609	2.29542	0
2018-04-26	9004.3	1316	8.97056e+09	569	9.10546	7.18235	22.9172	6.34388	-0.0293594	-0.00492705	-0.211473	0.716259	0
2018-04-27	9181.26	1317.25	7.56629e+09	622	9.12492	7.1833	22.747	6.43294	0.0194622	0.000949397	-0.170245	0.0890597	0
2018-04-30	9321.97	1312.9	8.67392e+09	49	9.14013	7.17999	22.8836	3.89182	0.01521	-0.00330783	0.136618	-2.54112	0
2018-05-01	9073.46	1308.6	7.71302e+09	28	9.11311	7.17671	22.7662	3.3322	-0.0270203	-0.00328051	-0.117411	-0.559616	0
2018-05-02	9135.83	1305.95	7.55816e+09	23	9.11996	7.17469	22.7459	3.13549	0.0068498	-0.00202714	-0.020282	-0.19671	0
2018-05-03	9493.24	1310.7	1.02073e+10	4	9.15834	7.17832	23.0464	1.38629	0.038376	0.00363055	0.300475	-1.7492	0
2018-05-04	9682.58	1312.7	8.21783e+09	4	9.17808	7.17984	22.8296	1.38629	0.0197484	0.00152474	-0.216797	0	0
2018-05-07	9448.69	1311.35	7.39402e+09	4	9.15363	7.17881	22.7239	1.38629	-0.0244523	-0.00102893	-0.105635	0	0
2018-05-08	9295.26	1310.25	7.41587e+09	337	9.13726	7.17797	22.7269	5.82008	-0.0163715	-0.000839164	0.00295075	4.43379	0
2018-05-09	9203.19	1311.3	7.22689e+09	70	9.12731	7.17877	22.7011	4.2485	-0.00995441	0.00080109	-0.0258135	-1.57159	0
2018-05-10	9218.28	1316.5	6.9067e+09	8	9.12894	7.18273	22.6558	2.07944	0.00163829	0.00395765	-0.0453169	-2.16905	0
2018-05-11	8723.71	1319	8.48852e+09	3	9.0738	7.18463	22.862	1.09861	-0.0551438	0.00189717	0.206223	-0.980829	0
2018-05-14	8624.54	1318.2	7.36415e+09	4	9.06237	7.18402	22.7199	1.38629	-0.0114324	-0.000606695	-0.142091	0.287682	0
2018-05-15	8646.32	1296.8	6.70571e+09	8	9.06489	7.16765	22.6262	2.07944	0.00252163	-0.0163675	-0.0936642	0.693147	0
2018-05-16	8341.96	1289.7	6.76022e+09	26	9.02905	7.16216	22.6343	3.2581	-0.0358356	-0.00549004	0.00809604	1.17865	0
2018-05-17	8249.83	1289.75	5.86253e+09	2	9.01795	7.1622	22.4918	0.693147	-0.0111056	3.87586e-05	-0.142474	-2.56495	0
2018-05-18	8124.47	1287.7	5.76419e+09	2	9.00264	7.16061	22.4749	0.693147	-0.0153121	-0.00159076	-0.0169166	0	0
2018-05-21	8461.32	1289.75	5.15499e+09	52	9.04326	7.1622	22.3632	3.95124	0.0406247	0.00159076	-0.111699	3.2581	0
2018-05-22	8213.92	1291.7	5.13701e+09	50	9.01358	7.16371	22.3597	3.91202	-0.0296755	0.00151074	-0.00349396	-0.0392207	0
2018-05-23	7781.27	1289.3	6.49112e+09	10	8.95947	7.16185	22.5937	2.30259	-0.0541101	-0.00185967	0.233964	-1.60944	0
2018-05-24	7534.87	1303.7	6.04922e+09	5	8.9273	7.17296	22.5232	1.60944	-0.032178	0.0111069	-0.0705058	-0.693147	0
2018-05-25	7525.9	1303.3	4.86783e+09	18.9883	8.92611	7.17265	22.3059	2.94382	-0.00119185	-0.000306791	-0.217281	1.33438	0
2018-05-29	7308.55	1298.7	5.66266e+09	386334	8.8968	7.16912	22.4572	12.8645	-0.0293048	-0.00353582	0.151246	9.92064	0
2018-05-30	7443.69	1299.45	4.92254e+09	50845	8.91512	7.1697	22.3171	10.8365	0.0183211	0.000577334	-0.140069	-2.02792	0
2018-05-31	7485.01	1301.7	5.12713e+09	4082	8.92066	7.17143	22.3578	8.31434	0.00553698	0.00173005	0.0407214	-2.52219	0
2018-06-01	7506.03	1294.2	4.92146e+09	663	8.92346	7.16565	22.3169	6.49677	0.00280434	-0.00577836	-0.0409408	-1.81757	0
2018-06-04	7613.93	1293.55	4.99317e+09	144	8.93773	7.16515	22.3313	4.96981	0.0142721	-0.000502385	0.0144657	-1.52696	0
2018-06-05	7520.11	1294.85	4.96174e+09	357	8.92534	7.16615	22.325	5.87774	-0.012398	0.00100452	-0.00631452	0.907922	0
2018-06-06	7591.22	1297.25	4.69226e+09	373	8.93475	7.168	22.2692	5.92158	0.00941088	0.00185175	-0.0558421	0.0438426	0
2018-06-07	7696.04	1299.5	4485799936	79	8.94846	7.16973	22.2242	4.36945	0.0137142	0.00173294	-0.0449975	-1.55213	0
2018-06-08	7628.29	1297.1	4.22758e+09	650	8.93962	7.16789	22.1649	6.47697	-0.0088422	-0.00184854	-0.0592871	2.10752	0
2018-06-11	6808.41	1298.6	4.74527e+09	71	8.82591	7.16904	22.2804	4.26268	-0.113706	0.00115571	0.115519	-2.21429	0
2018-06-12	6725.02	1295.4	4.65438e+09	153	8.81359	7.16657	22.2611	5.03044	-0.012323	-0.00246724	-0.0193396	0.767758	0
2018-06-13	6458.65	1295.15	5.05235e+09	135	8.77317	7.16638	22.3431	4.90527	-0.0404154	-0.000192962	0.0820448	-0.125163	0
2018-06-14	6520.8	1302.45	5.13871e+09	42	8.78275	7.172	22.3601	3.73767	0.00957753	0.00562053	0.0169486	-1.16761	0
2018-06-15	6557.48	1290.85	3.95539e+09	589	8.78836	7.16306	22.0983	6.37843	0.00560856	-0.00894617	-0.261723	2.64076	0
2018-06-18	6613.91	1278.45	4.0392e+09	35	8.79693	7.1534	22.1193	3.55535	0.0085694	-0.00965253	0.0209675	-2.82308	0
2018-06-19	6766.21	1275.85	4.05703e+09	34	8.8197	7.15137	22.1237	3.52636	0.0227661	-0.00203572	0.0044045	-0.0289875	0
2018-06-20	6716.72	1272.8	3.88864e+09	7	8.81236	7.14897	22.0813	1.94591	-0.00734117	-0.00239346	-0.0423917	-1.58045	0
2018-06-21	6763.05	1264.45	3.52913e+09	46	8.81923	7.14239	21.9843	3.82864	0.00687477	-0.00658193	-0.0970081	1.88273	0
2018-06-22	6376.84	1268.6	5.07981e+09	74	8.76043	7.14567	22.3485	4.30407	-0.058802	0.00327666	0.364222	0.475424	0
2018-06-25	6223.53	1268.4	5.50081e+09	37	8.73609	7.14551	22.4282	3.61092	-0.0243362	-0.000157676	0.0796215	-0.693147	0
2018-06-26	6191.92	1261.9	3.27976e+09	89	8.731	7.14037	21.911	4.48864	-0.00509207	-0.00513774	-0.517125	0.877718	0
2018-06-27	6116.43	1253.9	3.29622e+09	1162	8.71873	7.13401	21.916	7.0579	-0.0122666	-0.00635978	0.00500612	2.56926	0
2018-06-28	6021.73	1248.25	3.4678e+09	378	8.70313	7.1295	21.9668	5.93489	-0.0156032	-0.00451614	0.0507441	-1.123	0
2018-06-29	6048.71	1251.2	3.96623e+09	48	8.7076	7.13186	22.1011	3.8712	0.00446962	0.00236053	0.134296	-2.06369	0
2018-07-02	6494.78	1244.85	4.39693e+09	29	8.77875	7.12677	22.2042	3.3673	0.0711546	-0.00508803	0.103091	-0.503905	0
2018-07-05	6648.09	1255.45	4999240192	9	8.80209	7.13525	22.3326	2.19722	0.0233316	0.00847901	0.128379	-1.17007	0
2018-07-06	6617.24	1254.9	4313959936	7	8.79743	7.13481	22.1851	1.94591	-0.00465124	-0.000438176	-0.14743	-0.251314	0
2018-07-09	6781.51	1260	3.71813e+09	37	8.82196	7.13887	22.0365	3.61092	0.0245207	0.00405581	-0.148635	1.66501	0
2018-07-10	6544.23	1253.1	4.05243e+09	65	8.78634	7.13338	22.1226	4.17439	-0.035616	-0.00549121	0.0860959	0.563469	0
2018-07-11	6387.72	1248	3.64486e+09	30	8.76213	7.1293	22.0166	3.4012	-0.0242072	-0.00407824	-0.105999	-0.77319	0
2018-07-12	6266.76	1243.8	3.77017e+09	7	8.74301	7.12593	22.0504	1.94591	-0.0191172	-0.00337107	0.0338022	-1.45529	0
2018-07-13	6251.4	1243.3	3.8054e+09	2	8.74056	7.12552	22.0597	0.693147	-0.00245483	-0.000402074	0.009301	-1.25276	0
2018-07-16	6549.38	1240.95	4.7258e+09	2	8.78713	7.12363	22.2763	0.693147	0.0465657	-0.0018919	0.216616	0	0
2018-07-17	7035.71	1225.7	5.96195e+09	3.03659	8.85875	7.11127	22.5087	1.11073	0.0716275	-0.0123652	0.232361	0.417588	0
2018-07-18	7407.73	1224.45	6.10341e+09	67	8.91028	7.11025	22.5321	4.20469	0.0515262	-0.00102035	0.02345	3.09396	0
2018-07-19	7394.96	1219.85	5.11163e+09	33	8.90855	7.10648	22.3548	3.49651	-0.0017254	-0.00376384	-0.177329	-0.708185	0
2018-07-20	7458.96	1229.5	4.93687e+09	14	8.91717	7.11436	22.32	2.63906	0.00861796	0.0078797	-0.0347868	-0.85745	0
2018-07-23	7590.3	1223	5.13248e+09	31.3983	8.93463	7.10906	22.3589	3.44675	0.0174545	-0.00530073	0.0388575	0.807695	0
2018-07-24	8064.88	1223.9	7.27769e+09	4	8.99527	7.1098	22.7081	1.38629	0.0606483	0.000735644	0.349225	-2.06046	0
2018-07-25	8251.61	1231.4	5.8454e+09	3	9.01816	7.11591	22.4889	1.09861	0.0228895	0.00610925	-0.219158	-0.287682	0
2018-07-26	8084.52	1226.55	4.89909e+09	7.22263	8.99771	7.11196	22.3123	1.97722	-0.0204578	-0.00394636	-0.176606	0.878607	0
2018-07-27	8051.21	1222.6	5195879936	254428	8.99358	7.10873	22.3711	12.4468	-0.00412874	-0.00322567	0.0588165	10.4696	0
2018-07-30	8076.5	1221	5.5514e+09	62239	8.99671	7.10743	22.4373	11.0387	0.00313622	-0.00130952	0.0661842	-1.40804	0
2018-07-31	7939.23	1220.55	5.28753e+09	2722	8.97957	7.10706	22.3886	7.90912	-0.0171423	-0.000368628	-0.0486989	-3.12961	0
2018-08-01	7637	1219.05	4.79762e+09	1026	8.94076	7.10583	22.2914	6.93342	-0.0388121	-0.00122971	-0.0972313	-0.975699	0
2018-08-02	7618.1	1212.55	4.21411e+09	411	8.93828	7.10048	22.1617	6.01859	-0.00247657	-0.00534624	-0.129682	-0.91483	0
2018-08-03	7445.4	1211.85	4.62715e+09	784	8.91535	7.0999	22.2552	6.66441	-0.0229319	-0.000577523	0.0935027	0.645816	0
2018-08-06	7028.54	1210.5	3.9259e+09	297	8.85773	7.09879	22.0909	5.69373	-0.057616	-0.0011146	-0.164346	-0.970677	0
2018-08-07	6947.4	1211.3	4.6828e+09	715	8.84612	7.09945	22.2672	6.57228	-0.0116122	0.000660706	0.176301	0.87855	0
2018-08-08	6486.54	1210.55	5.06443e+09	209	8.77748	7.09883	22.3455	5.34233	-0.068639	-0.000619412	0.0783454	-1.22995	0
2018-08-09	6437.4	1213.45	4.26704e+09	44	8.76988	7.10122	22.1742	3.78419	-0.0076038	0.00239276	-0.171321	-1.55814	0
2018-08-10	6357.89	1211	4.52868e+09	75	8.75745	7.0992	22.2337	4.31749	-0.0124282	-0.00202109	0.0595101	0.533298	0
2018-08-13	6381.39	1199.35	4.08398e+09	78	8.76114	7.08954	22.1303	4.35671	0.00368862	-0.00966669	-0.103359	0.0392207	0
2018-08-14	6129.49	1195.15	5.3017e+09	92	8.72087	7.08603	22.3913	4.52179	-0.0402728	-0.00350805	0.260956	0.16508	0
2018-08-15	6404.96	1181.35	4.89545e+09	71	8.76483	7.07441	22.3116	4.26268	0.0439596	-0.0116139	-0.0797213	-0.259109	0
2018-08-16	6374.96	1170.8	4.32842e+09	123	8.76013	7.06544	22.1885	4.81218	-0.00469488	-0.00897057	-0.123104	0.549504	0
2018-08-17	6453.74	1177.95	4.99299e+09	66	8.77241	7.07153	22.3313	4.18965	0.012282	0.00608833	0.142832	-0.62253	0
2018-08-20	6417.43	1187.2	3.6651e+09	68	8.76677	7.07935	22.0221	4.21951	-0.0056421	0.00782201	-0.309179	0.029853	0
2018-08-21	6399.56	1191.2	3.37718e+09	22	8.76398	7.08272	21.9403	3.09104	-0.00278847	0.00336361	-0.0818146	-1.12847	0
2018-08-22	6563.45	1195.5	4.66811e+09	17	8.78927	7.08632	22.264	2.83321	0.0252879	0.0036033	0.323713	-0.257829	0
2018-08-23	6458.94	1187.6	3.42618e+09	95	8.77322	7.07969	21.9547	4.55388	-0.0160512	-0.00663001	-0.309308	1.72066	0
2018-08-24	6609.3	1196.65	4.09782e+09	12	8.79623	7.08728	22.1337	2.48491	0.0230125	0.00759151	0.179009	-2.06897	0
2018-08-27	6787.18	1208.3	4.019e+09	154	8.82279	7.09697	22.1143	5.03695	0.0265571	0.0096884	-0.019422	2.55205	0
2018-08-28	6995.95	1209.65	4.65994e+09	136	8.85309	7.09809	22.2623	4.91265	0.0302966	0.00111668	0.147969	-0.124298	0
2018-08-29	7042.06	1203.8	4.14588e+09	817	8.85966	7.09324	22.1454	6.70564	0.00656931	-0.00484787	-0.116888	1.79298	0
2018-08-30	6953.69	1200.8	4.46325e+09	493	8.84703	7.09074	22.2191	6.20051	-0.0126283	-0.00249522	0.0737621	-0.50513	0
2018-08-31	6988.67	1203.65	4.49565e+09	191	8.85204	7.09311	22.2264	5.25227	0.00501711	0.00237059	0.00723306	-0.948236	0
2018-09-04	7321.85	1191.85	4.27364e+09	26	8.89862	7.08326	22.1757	3.2581	0.0465735	-0.00985182	-0.0506443	-1.99418	0
2018-09-05	7090.63	1194.25	5.80046e+09	21	8.86653	7.08527	22.4812	3.04452	-0.0320888	0.00201162	0.305471	-0.213574	0
2018-09-06	6579.93	1199.95	5.52347e+09	7	8.79178	7.09004	22.4323	1.94591	-0.0747501	0.00476153	-0.0489309	-1.09861	0
2018-09-07	6476.08	1195.7	4.26468e+09	29	8.77587	7.08649	22.1736	3.3673	-0.0159087	-0.0035481	-0.258639	1.42139	0
2018-09-10	6333.87	1193	3.7141e+09	11	8.75367	7.08423	22.0354	2.3979	-0.022204	-0.00226066	-0.138231	-0.969401	0
2018-09-11	6329.56	1193.35	3.84991e+09	21	8.75299	7.08452	22.0713	3.04452	-0.0006799	0.000293366	0.0359134	0.646627	0
2018-09-12	6314.48	1204.85	4.06423e+09	37	8.7506	7.09411	22.1255	3.61092	-0.0023861	0.00959055	0.0541745	0.566395	0
2018-09-13	6444.83	1201.7	4.21091e+09	22	8.77103	7.09149	22.1609	3.09104	0.0204321	-0.00261783	0.0354545	-0.519875	0
2018-09-14	6526.14	1195	4.07622e+09	20.8238	8.78357	7.0859	22.1284	3.03609	0.0125374	-0.00559105	-0.0325087	-0.0549479	0
2018-09-17	6398.86	1199.7	3.91078e+09	2	8.76388	7.08983	22.087	0.693147	-0.0196943	0.0039253	-0.0414332	-2.34295	0
2018-09-18	6324.95	1197.75	4.18009e+09	2	8.75226	7.0882	22.1536	0.693147	-0.0116193	-0.00162669	0.0665959	0	0
2018-09-19	6328.4	1202.2	4.43134e+09	4	8.7528	7.09191	22.212	1.38629	0.000546074	0.00370837	0.0583692	0.693147	0
2018-09-20	6462.6	1206.2	4.34811e+09	5	8.77379	7.09523	22.193	1.60944	0.0209851	0.00332171	-0.0189608	0.223144	0
2018-09-21	6645.34	1196.2	6.53194e+09	2.9907	8.80167	7.08691	22.6	1.09551	0.0278841	-0.00832506	0.406963	-0.513931	0
2018-09-24	6647.23	1199.3	4.17731e+09	3	8.80196	7.08949	22.1529	1.09861	0.000283618	0.00258827	-0.447036	0.00310563	0
2018-09-25	6492.75	1201.4	4.72618e+09	21	8.77844	7.09124	22.2764	3.04452	-0.0235141	0.00174947	0.12345	1.94591	0
2018-09-26	6491.9	1194	4.4373e+09	17857	8.77831	7.08506	22.2133	9.79015	-0.000130901	-0.00617855	-0.0630712	6.74563	0
2018-09-27	6588.53	1188.9	4.60681e+09	4947	8.79308	7.08078	22.2508	8.50654	0.0147743	-0.00428048	0.0374896	-1.28361	0
2018-09-28	6691.67	1185.95	5014430000	404	8.80862	7.0783	22.3356	6.00141	0.0155347	-0.00248438	0.0847841	-2.50512	0
2018-10-01	6601.19	1188.7	4.00097e+09	180	8.79501	7.08062	22.1098	5.19296	-0.0136143	0.00231613	-0.225783	-0.808458	0
2018-10-02	6574.87	1198.15	3.97926e+09	451	8.79101	7.08853	22.1044	6.11147	-0.00399514	0.00791844	-0.00544096	0.91851	0
2018-10-03	6512.74	1199.6	3.88731e+09	76	8.78152	7.08974	22.081	4.33073	-0.00949378	0.00120943	-0.0233785	-1.78073	0
2018-10-04	6550.61	1200.9	3.83841e+09	496	8.78731	7.09083	22.0683	6.20658	0.00579718	0.0010831	-0.0126592	1.87584	0
2018-10-05	6590.52	1201.1	3.6715e+09	34	8.79339	7.09099	22.0239	3.52636	0.00607332	0.000166589	-0.0444579	-2.68022	0
2018-10-08	6625.55	1192.35	3.97946e+09	250	8.79869	7.08368	22.1044	5.52146	0.00530188	-0.0073117	0.0805458	1.9951	0
2018-10-09	6634.18	1187.35	3.58081e+09	9	8.79999	7.07948	21.9989	2.19722	0.00130093	-0.00420222	-0.105557	-3.32424	0
2018-10-10	6589.62	1190.65	3.78765e+09	1078	8.79325	7.08225	22.055	6.98286	-0.00673788	0.00277548	0.0561567	4.78564	0
2018-10-11	6415.24	1210.45	5.18164e+09	126	8.76643	7.09875	22.3684	4.83628	-0.02682	0.0164928	0.313376	-2.14658	0
2018-10-12	6282.49	1218.8	3.7835e+09	122	8.74552	7.10562	22.0539	4.80402	-0.0209108	0.00687456	-0.314472	-0.0322609	0
2018-10-15	6611.87	1227.35	7.37077e+09	136	8.79662	7.11261	22.7208	4.91265	0.0511009	0.00699065	0.666873	0.108634	0
2018-10-16	6622.48	1228.8	4.0748e+09	426	8.79823	7.11379	22.1281	6.05444	0.00160338	0.00118067	-0.592701	1.14178	0
2018-10-17	6559.33	1224.8	4.08842e+09	191.912	8.78864	7.11053	22.1314	5.25704	-0.00958144	-0.00326052	0.00333692	-0.797401	0
2018-10-18	6508.79	1226.5	3.92408e+09	165	8.78091	7.11192	22.0904	5.10595	-0.0077349	0.00138703	-0.0410267	-0.151093	0
2018-10-19	6469.5	1225.3	3.57887e+09	55	8.77485	7.11094	21.9983	4.00733	-0.00605551	-0.000978833	-0.0920848	-1.09861	0
2018-10-22	6503.39	1222.05	3.67286e+09	18	8.78008	7.10829	22.0242	2.89037	0.00522549	-0.00265599	0.0259235	-1.11696	0
2018-10-23	6478.64	1231.3	3.71615e+09	33	8.77627	7.11583	22.036	3.49651	-0.00381297	0.00754079	0.0117175	0.606136	0
2018-10-24	6495.43	1229.7	3.42467e+09	36	8.77885	7.11453	21.9543	3.58352	0.0025875	-0.00130031	-0.0816831	0.0870114	0
2018-10-25	6475.84	1233.85	3.23055e+09	7	8.77583	7.11789	21.8959	1.94591	-0.00301979	0.0033691	-0.0583527	-1.63761	0
2018-10-26	6473.95	1233.65	3.30605e+09	20	8.77554	7.11773	21.919	2.99573	-0.00029188	-0.000162068	0.0231017	1.04982	0
2018-10-29	6405.3	1224.5	4.19991e+09	214	8.76488	7.11029	22.1583	5.36598	-0.0106614	-0.00744468	0.239309	2.37024	0
2018-10-30	6337.57	1223.75	3.7811e+09	72	8.75425	7.10968	22.0533	4.27667	-0.0106304	-0.000612683	-0.105048	-1.08931	0
2018-10-31	6333.02	1214.3	4.19124e+09	121	8.75353	7.10192	22.1563	4.79579	-0.000717436	-0.00775215	0.102982	0.519124	0
2018-11-01	6429.49	1225.7	3.7894e+09	14	8.76865	7.11127	22.0555	2.63906	0.0151172	0.00934435	-0.100789	-2.15673	0
2018-11-02	6362.12	1232.1	4.23487e+09	18	8.75812	7.11648	22.1666	2.89037	-0.0105328	0.00520794	0.111145	0.251314	0
2018-11-05	6422.1	1229.1	4.1748e+09	15	8.7675	7.11404	22.1523	2.70805	0.00938431	-0.00243789	-0.0142862	-0.182322	0
2018-11-06	6435.85	1228.8	4.70004e+09	4	8.76964	7.11379	22.2708	1.38629	0.00213875	-0.000244051	0.118505	-1.32176	0
2018-11-07	6510.24	1227.4	4.94126e+09	11.0889	8.78113	7.11265	22.3209	2.40594	0.0114909	-0.00114004	0.0500493	1.01965	0
2018-11-08	6487.72	1222.9	4.66526e+09	2	8.77767	7.10898	22.2634	0.693147	-0.00346366	-0.00367297	-0.0574768	-1.7128	0
2018-11-09	6414.92	1207.15	4.34682e+09	14	8.76638	7.09602	22.1927	2.63906	-0.0112862	-0.0129629	-0.070699	1.94591	0
2018-11-12	6397.34	1201.45	4.29577e+09	5.93645	8.76364	7.09128	22.1809	1.78111	-0.00274346	-0.00473306	-0.0118137	-0.857947	0
2018-11-13	6368.97	1198.8	4.5038e+09	5	8.75919	7.08908	22.2282	1.60944	-0.00444454	-0.00220807	0.0472907	-0.171673	0
2018-11-14	5957.82	1207.9	7398940000	3	8.69246	7.09664	22.7246	1.09861	-0.0667331	0.00756224	0.496415	-0.510826	0
2018-11-15	5566.6	1212.8	7.03214e+09	4	8.62454	7.10069	22.6738	1.38629	-0.0679202	0.00404844	-0.0508457	0.287682	0
2018-11-16	5577.98	1220.25	5.27932e+09	5	8.62658	7.10681	22.3871	1.60944	0.00204227	0.00612398	-0.286694	0.223144	0
2018-11-19	5231.84	1223.1	7039560000	7	8.56252	7.10914	22.6748	1.94591	-0.0640627	0.00233284	0.287748	0.336472	0
2018-11-20	4611.86	1223.9	8.42829e+09	12	8.43639	7.1098	22.8549	2.48491	-0.126133	0.000653902	0.180048	0.538997	0
2018-11-21	4509.85	1225.8	6.12012e+09	3	8.41402	7.11135	22.5348	1.09861	-0.0223662	0.00155123	-0.320012	-1.38629	0
2018-11-26	3875.53	1221.1	6.4769e+09	2	8.26244	7.10751	22.5915	0.693147	-0.151583	-0.00384166	0.0566603	-0.405465	0
2018-11-27	3761.98	1216.6	5.99872e+09	5	8.2327	7.10382	22.5148	1.60944	-0.0297357	-0.00369201	-0.0766959	0.916291	0
2018-11-28	4104.18	1216.45	7.28028e+09	247168	8.31976	7.10369	22.7084	12.4178	0.0870604	-0.000123272	0.193623	10.8084	0
2018-11-29	4279.39	1224.6	6.50335e+09	55478	8.36157	7.11037	22.5956	10.9237	0.041804	0.00667745	-0.112852	-1.49408	0
2018-11-30	4132.9	1220.55	6.04802e+09	2060	8.32673	7.10706	22.523	7.63046	-0.034832	-0.00331267	-0.0725867	-3.29328	0
2018-12-03	3998.21	1227.7	5.08957e+09	751	8.2936	7.1129	22.3505	6.62141	-0.0331317	0.00584094	-0.172537	-1.00906	0
2018-12-04	3954.19	1235.9	5.02807e+09	474	8.28253	7.11955	22.3383	6.16121	-0.011072	0.00665696	-0.0121575	-0.460198	0
2018-12-06	3698.03	1239.6	5.87833e+09	434	8.21556	7.12254	22.4945	6.07304	-0.0669742	0.00298931	0.156237	-0.0881628	0
2018-12-07	3396.41	1243.7	6.83562e+09	211	8.13047	7.12585	22.6454	5.35186	-0.0850825	0.00330204	0.150873	-0.721186	0
2018-12-10	3558.74	1245.65	5.02097e+09	131	8.17716	7.12741	22.3369	4.8752	0.0466873	0.00156663	-0.308524	-0.476661	0
2018-12-11	3452.72	1245.1	4.69677e+09	117	8.14692	7.12697	22.2701	4.76217	-0.0302445	-0.000441624	-0.0667489	-0.113023	0
2018-12-12	3473.85	1244.85	4.13936e+09	84	8.15302	7.12677	22.1438	4.43082	0.00610331	-0.000200807	-0.126332	-0.331357	0
2018-12-13	3393.94	1242.25	4.34337e+09	194	8.12975	7.12468	22.1919	5.26786	-0.0232747	-0.00209077	0.0481088	0.837041	0
2018-12-14	3268.05	1237.9	4.37276e+09	33	8.09195	7.12117	22.1987	3.49651	-0.0377971	-0.00350789	0.00674412	-1.77135	0
2018-12-17	3425.52	1243.35	5.40925e+09	10	8.13901	7.12556	22.4114	2.30259	0.0470602	0.00439301	0.212715	-1.19392	0
2018-12-18	3594.26	1247.4	5.91133e+09	31	8.18709	7.12882	22.5001	3.43399	0.0480845	0.00325198	0.08876	1.1314	0
2018-12-19	3818.28	1253.95	6.81069e+09	268	8.24755	7.13405	22.6418	5.59099	0.0604612	0.00523722	0.141623	2.157	0
2018-12-20	3960.1	1253.4	8.92713e+09	49	8.28402	7.13362	22.9124	3.89182	0.0364705	-0.000438749	0.270602	-1.69917	0
2018-12-21	4024.69	1257.55	7.20602e+09	96	8.3002	7.13692	22.6982	4.56435	0.0161777	0.00330559	-0.214179	0.672528	0
2018-12-26	3831.61	1273.3	5.32655e+09	63	8.25104	7.14937	22.396	4.14313	-0.0491619	0.0124465	-0.302213	-0.421213	0
2018-12-27	3759.93	1277	5.13022e+09	480	8.23216	7.15227	22.3584	6.17379	-0.0188845	0.00290163	-0.0375544	2.03065	0
2018-12-28	3799.38	1276.8	5.63155e+09	805	8.24259	7.15211	22.4517	6.69084	0.0104379	-0.000156639	0.0932365	0.517056	0
2018-12-31	3797.31	1279.45	4.66184e+09	19	8.24205	7.15419	22.2627	2.94444	-0.000547306	0.00207337	-0.188975	-3.7464	0
2019-01-02	3882.7	1281.8	5.24486e+09	149	8.26428	7.15602	22.3805	5.00395	0.0222379	0.00183502	0.117838	2.05951	0
2019-01-03	3880.95	1289.35	4.53022e+09	10	8.26384	7.16189	22.234	2.30259	-0.000448586	0.00587287	-0.146478	-2.70136	0
2019-01-04	3824.89	1284.75	4.84797e+09	34	8.24929	7.15832	22.3018	3.52636	-0.0145502	-0.00357405	0.0677897	1.22378	0
2019-01-07	4056.75	1286.7	5.22863e+09	2	8.30814	7.15984	22.3774	0.693147	0.0588523	0.00151666	0.0755893	-2.83321	0
2019-01-08	4052.99	1280.7	5.30659e+09	54	8.30721	7.15516	22.3922	3.98898	-0.000928667	-0.00467405	0.0148016	3.29584	0
2019-01-09	4045.53	1284.25	5.11591e+09	102	8.30537	7.15793	22.3556	4.62497	-0.00184107	0.00276813	-0.0365957	0.635989	0
2019-01-10	3861.62	1284.7	6.87414e+09	40	8.25884	7.15828	22.651	3.68888	-0.0465264	0.0003503	0.295413	-0.936093	0
2019-01-11	3683.48	1288.75	5.53871e+09	11	8.21161	7.16143	22.435	2.3979	-0.0472301	0.00314757	-0.216005	-1.29098	0
2019-01-14	3640.06	1291.5	5.65138e+09	7	8.19976	7.16356	22.4552	1.94591	-0.0118565	0.00213158	0.0201384	-0.451985	0
2019-01-15	3670.05	1289.45	5.53719e+09	3	8.20796	7.16197	22.4348	1.09861	0.00820528	-0.0015886	-0.020413	-0.847298	0
2019-01-16	3655.23	1291.6	5.39446e+09	2	8.20391	7.16364	22.4086	0.693147	-0.00404792	0.00166601	-0.0261156	-0.405465	0
2019-01-17	3651.05	1290.6	5.46442e+09	10	8.20277	7.16286	22.4215	2.30259	-0.00114333	-0.000774534	0.0128861	1.60944	0
2019-01-18	3659.8	1281.3	5.00296e+09	3	8.20516	7.15563	22.3333	1.09861	0.00239424	-0.00723198	-0.088228	-1.20397	0
2019-01-22	3580.23	1282.9	5.31362e+09	7	8.18318	7.15688	22.3935	1.94591	-0.0219805	0.00124793	0.0602439	0.847298	0
2019-01-23	3594.19	1281.3	5.43376e+09	14	8.18707	7.15563	22.4159	2.63906	0.00389074	-0.00124798	0.0223565	0.693147	0
2019-01-24	3592.59	1278.8	5.26287e+09	7.36354	8.18663	7.15368	22.3839	1.99654	-0.000445493	-0.00195305	-0.0319542	-0.642516	0
2019-01-25	3594.26	1297.4	5.26585e+09	26	8.18709	7.16812	22.3845	3.2581	0.000465429	0.0144402	0.000565785	1.26156	0
2019-01-28	3512.99	1302.75	6.90893e+09	54	8.16422	7.17223	22.6561	3.98898	-0.0228708	0.00411513	0.271573	0.730888	0
2019-01-29	3438.44	1308.2	5.89716e+09	213607	8.14277	7.17641	22.4977	12.2719	-0.0214494	0.00417469	-0.158344	8.28291	0
2019-01-30	3462.28	1315.75	5.95511e+09	54958	8.14968	7.18216	22.5075	10.9143	0.00690908	0.00575474	0.00977932	-1.35757	0
2019-01-31	3476.36	1321.05	5.8312e+09	1970	8.15374	7.18618	22.4865	7.58579	0.00405814	0.00402002	-0.0210276	-3.32854	0
2019-02-01	3466.77	1318.05	5.42293e+09	878	8.15098	7.18391	22.4139	6.77765	-0.00276173	-0.0022735	-0.0725869	-0.808142	0
2019-02-04	3459.41	1313.2	5.33272e+09	675	8.14885	7.18022	22.3971	6.51471	-0.00212742	-0.00368645	-0.0167744	-0.262934	0
2019-02-05	3465.04	1313.05	5.22755e+09	362	8.15048	7.18011	22.3772	5.89164	0.0016282	-0.00011425	-0.0199186	-0.623068	0
2019-02-06	3433.83	1309.25	5.4822e+09	358	8.14143	7.17721	22.4248	5.88053	-0.00904908	-0.00289821	0.0475631	-0.0111112	0
2019-02-07	3411.08	1306.3	5.00496e+09	203	8.13478	7.17495	22.3337	5.31321	-0.0066463	-0.00225575	-0.0910758	-0.567327	0
2019-02-08	3543.32	1310.9	7.73562e+09	122	8.17282	7.17847	22.7691	4.80402	0.0380343	0.00351524	0.435406	-0.509185	0
2019-02-11	3668.95	1309.05	6.27706e+09	119	8.20766	7.17706	22.5602	4.77912	0.0348418	-0.00141227	-0.208935	-0.0248976	0
2019-02-12	3643.57	1309.8	6.48038e+09	109	8.20072	7.17763	22.592	4.69135	-0.00694115	0.000572771	0.0318787	-0.0877756	0
2019-02-13	3643.5	1312.05	6.4389e+09	143	8.2007	7.17935	22.5856	4.96284	-2.0705e-05	0.00171635	-0.00642154	0.271497	0
2019-02-14	3626.98	1306.7	6.27104e+09	858	8.19615	7.17526	22.5592	6.7546	-0.00454422	-0.00408591	-0.0264154	1.79176	0
2019-02-15	3628	1316.2	6.09195e+09	190	8.19644	7.1825	22.5302	5.24702	0.000282201	0.00724392	-0.0289743	-1.50758	0
2019-02-19	3959.52	1330.3	9.93363e+09	390	8.28388	7.19316	23.0192	5.96615	0.0874401	0.0106557	0.488957	0.719123	0
2019-02-20	3963.37	1341	8.69337e+09	581	8.28485	7.20117	22.8858	6.36475	0.000971955	0.00801113	-0.133365	0.398604	0
2019-02-21	3975.06	1327.9	7.77513e+09	414	8.28779	7.19135	22.7742	6.02587	0.00294574	-0.00981684	-0.111631	-0.338885	0
2019-02-22	3978.68	1326.15	7.82653e+09	718	8.2887	7.19004	22.7808	6.57647	0.000909895	-0.00131874	0.0065887	0.550604	0
2019-02-25	3860.35	1328.6	9.3188e+09	185	8.25851	7.19188	22.9553	5.22036	-0.0301903	0.00184571	0.174515	-1.35611	0
2019-02-26	3864.78	1324.4	7.93122e+09	939	8.25966	7.18871	22.7941	6.84482	0.00114632	-0.00316619	-0.161227	1.62446	0
2019-02-27	3837.93	1322.2	8.30131e+09	604	8.25269	7.18705	22.8397	6.40357	-0.0069721	-0.00166252	0.0456066	-0.441241	0
2019-02-28	3875.94	1317.6	8399767798	141	8.26254	7.18357	22.8515	4.94876	0.00985484	-0.00348514	0.0117908	-1.45481	0
2019-03-01	3879.74	1300.55	7.66125e+09	110	8.26352	7.17054	22.7594	4.70048	0.000980978	-0.0130246	-0.0920292	-0.24828	0
2019-03-04	3800.57	1284.45	9.02918e+09	28	8.24291	7.15809	22.9237	3.3322	-0.0206192	-0.0124566	0.164286	-1.36828	0
2019-03-05	3824.55	1284.5	1.01741e+10	114	8.2492	7.15812	23.0431	4.7362	0.00629084	3.89171e-05	0.119387	1.40399	0
2019-03-06	3895.49	1284.85	9.17529e+09	14	8.26757	7.1584	22.9398	2.63906	0.0183775	0.000272424	-0.103334	-2.09714	0
2019-03-07	3916.74	1282.8	9584165519	11	8.27302	7.1568	22.9834	2.3979	0.00544214	-0.00159678	0.0435981	-0.241162	0
2019-03-08	3912.83	1294.5	1.06386e+10	10	8.27202	7.16588	23.0878	2.30259	-0.000999503	0.00907934	0.10438	-0.0953102	0
2019-03-11	3927.81	1289.9	1.01259e+10	9	8.27584	7.16232	23.0384	2.19722	0.00382152	-0.00355981	-0.0493959	-0.105361	0
2019-03-12	3895.22	1295.5	9.80989e+09	9.96655	8.26751	7.16665	23.0067	2.29923	-0.00833128	0.00433201	-0.0317059	0.10201	0
2019-03-13	3909.25	1307.5	9.46918e+09	2	8.2711	7.17587	22.9713	0.693147	0.00359457	0.0092202	-0.0353479	-1.60609	0
2019-03-14	3923.9	1293.4	1.04808e+10	5.63991	8.27484	7.16503	23.0728	1.72987	0.00374043	-0.0108425	0.101501	1.03672	0
2019-03-15	3941.28	1302.6	9.39421e+09	26	8.27926	7.17212	22.9634	3.2581	0.00441912	0.00708782	-0.10945	1.52823	0
2019-03-18	4040.34	1299.75	9.64695e+09	8	8.30408	7.16993	22.9899	2.07944	0.0248227	-0.00219031	0.0265486	-1.17865	0
2019-03-19	4053.01	1305.85	9.34492e+09	20	8.30722	7.17461	22.9581	2.99573	0.00313279	0.00468226	-0.0318094	0.916291	0
2019-03-20	4060.29	1300.6	1.01759e+10	2	8.30901	7.17058	23.0433	0.693147	0.00179264	-0.00402852	0.0851909	-2.30259	0
2019-03-21	4051.26	1306.1	1.08312e+10	3	8.30678	7.1748	23.1057	1.09861	-0.00222665	0.0042199	0.0624082	0.405465	0
2019-03-22	4037.72	1311.6	9.25294e+09	4	8.30344	7.179	22.9482	1.38629	-0.00334554	0.00420217	-0.157491	0.287682	0
2019-03-25	3986.44	1321.8	1.03598e+10	19	8.29065	7.18675	23.0612	2.94444	-0.0127837	0.00774669	0.112994	1.55814	0
2019-03-26	3964.92	1314.95	1.07077e+10	4.62106	8.28524	7.18155	23.0942	1.53062	-0.00541269	-0.00519578	0.0330264	-1.41382	0
2019-03-27	4032.44	1309.9	1.08971e+10	206263	8.30213	7.17771	23.1118	12.2369	0.0168863	-0.00384783	0.0175385	10.7063	0
2019-03-28	4067.58	1299.4	9.35392e+09	87798	8.3108	7.16966	22.9591	11.3828	0.00867802	-0.00804823	-0.152705	-0.854113	0
2019-03-29	4073.8	1292.3	1.09187e+10	1265	8.31233	7.16418	23.1137	7.14283	0.00152673	-0.00547902	0.154679	-4.23997	0
2019-04-01	4130.93	1290.8	1.01578e+10	675	8.32626	7.16302	23.0415	6.51471	0.0139259	-0.0011614	-0.0722325	-0.628115	0
2019-04-02	4530.64	1287.7	2.1315e+10	525	8.41862	7.16061	23.7827	6.2634	0.0923604	-0.00240448	0.741172	-0.251314	0
2019-04-03	5091.81	1290.3	2.28999e+10	172	8.53539	7.16263	23.8544	5.14749	0.116772	0.00201705	0.0717189	-1.1159	0
2019-04-04	4949.98	1286.05	1.82518e+10	269	8.50714	7.15933	23.6275	5.59471	-0.0282509	-0.00329924	-0.226868	0.447217	0
2019-04-05	4986.5	1287.8	1.68373e+10	181	8.51449	7.16069	23.5469	5.1985	0.00735152	0.00135983	-0.0806661	-0.396214	0
2019-04-08	5233.52	1296.95	1.71541e+10	63	8.56284	7.16777	23.5655	4.14313	0.0483505	0.00708004	0.0186398	-1.05536	0
2019-04-09	5228.67	1301.7	1.47221e+10	30	8.56191	7.17143	23.4126	3.4012	-0.00092824	0.00365575	-0.152888	-0.741937	0
2019-04-10	5307.52	1305.3	1.55046e+10	66	8.57688	7.17419	23.4644	4.18965	0.0149674	0.00276178	0.0517861	0.788457	0
2019-04-11	5185.76	1297.85	1.65556e+10	420	8.55367	7.16846	23.53	6.04025	-0.0232075	-0.00572386	0.0655892	1.8506	0
2019-04-12	5029.56	1291.3	1.36752e+10	607	8.52309	7.1634	23.3389	6.40853	-0.0305834	-0.00505958	-0.191141	0.368274	0
2019-04-15	5110.34	1284.8	1.22902e+10	523	8.53902	7.15836	23.2321	6.25958	0.0159324	-0.00504635	-0.106786	-0.148947	0
2019-04-16	5147.07	1278.7	1.16187e+10	643	8.54618	7.1536	23.1759	6.46614	0.00716206	-0.0047592	-0.0561861	0.206563	0
2019-04-17	5246.74	1272.55	1.24385e+10	308	8.56536	7.14878	23.2441	5.7301	0.0191794	-0.00482115	0.0681825	-0.736045	0
2019-04-18	5285.25	1271.85	1.32565e+10	27	8.57267	7.14823	23.3078	3.29584	0.00731225	-0.000550237	0.0636923	-2.43426	0
2019-04-22	5351.48	1273.5	1.46016e+10	147	8.58513	7.14952	23.4044	4.99043	0.0124543	0.0012965	0.096646	1.6946	0
2019-04-23	5511.61	1267.9	1.58673e+10	206	8.61461	7.14512	23.4875	5.32788	0.0294824	-0.00440701	0.0831276	0.337444	0
2019-04-24	5530.15	1271.65	1.7048e+10	518	8.61797	7.14807	23.5593	6.24998	0.00335967	0.00295328	0.071774	0.922099	0
2019-04-25	5361.79	1278.3	1.53303e+10	95	8.58705	7.15329	23.4531	4.55388	-0.030918	0.00521582	-0.106205	-1.6961	0
2019-04-26	5280.5	1284.9	1.68121e+10	804	8.57178	7.15844	23.5454	6.6896	-0.0152765	0.0051498	0.0922692	2.13572	0
2019-04-29	5263.88	1281	1.37355e+10	568	8.56862	7.1554	23.3432	6.34212	-0.00315241	-0.00303989	-0.202116	-0.347478	0
2019-04-30	5293.72	1282.05	1.3879e+10	114	8.57428	7.15622	23.3536	4.7362	0.00565325	0.000819375	0.0103913	-1.60592	0
2019-05-01	5382.82	1281	1.36795e+10	70	8.59097	7.1554	23.3392	4.2485	0.0166914	-0.000819375	-0.0144739	-0.487703	0
2019-05-02	5458.24	1268.7	1.46445e+10	63	8.60488	7.14575	23.4073	4.14313	0.0139131	-0.00964826	0.0681617	-0.105361	0
2019-05-03	5678.04	1274.65	1.87208e+10	15	8.64436	7.15043	23.6529	2.70805	0.03948	0.00467884	0.245572	-1.43508	0
2019-05-06	5728.32	1281.25	1.57372e+10	12	8.65318	7.15559	23.4793	2.48491	0.00881632	0.00516456	-0.173609	-0.223144	0
2019-05-07	5864.79	1282	1.80264e+10	8	8.67672	7.15618	23.6151	2.07944	0.0235435	0.000585195	0.135812	-0.405465	0
2019-05-08	5892.35	1279.4	1.53206e+10	5	8.68141	7.15415	23.4525	1.60944	0.00468844	-0.00203012	-0.162639	-0.470004	0
2019-05-09	6082.68	1281.9	1.67846e+10	38	8.7132	7.1561	23.5437	3.63759	0.0317904	0.00195213	0.0912658	2.02815	0
2019-05-10	6298.07	1284.9	1.94199e+10	6	8.748	7.15844	23.6896	1.79176	0.034798	0.00233754	0.145833	-1.84583	0
2019-05-13	7472.85	1290.95	2.86777e+10	56	8.91903	7.16313	24.0794	4.02535	0.171033	0.00469748	0.389822	2.23359	0
2019-05-14	7982.55	1296.25	3.20315e+10	6	8.98501	7.16723	24.19	1.79176	0.065982	0.00409709	0.110599	-2.23359	0
2019-05-15	8057.77	1296.45	2.83441e+10	55	8.99439	7.16739	24.0677	4.00733	0.00937811	0.000154289	-0.122299	2.21557	0
2019-05-16	8025.22	1285.2	3.31672e+10	3	8.99034	7.15867	24.2248	1.09861	-0.00404765	-0.00871541	0.157142	-2.90872	0
2019-05-17	7483.64	1277.25	3.00666e+10	15.3446	8.92047	7.15246	24.1267	2.73076	-0.06987	-0.00620503	-0.0981449	1.63215	0
2019-05-20	7939.87	1276.1	2.38434e+10	20	8.97965	7.15156	23.8948	2.99573	0.0591789	-0.000900796	-0.231909	0.264968	0
2019-05-21	7952.75	1272	2.51272e+10	4	8.98127	7.14835	23.9472	1.38629	0.00162077	-0.00321807	0.0524451	-1.60944	0
2019-05-22	7806.8	1273.6	2.47195e+10	8	8.96275	7.1496	23.9309	2.07944	-0.0185231	0.00125705	-0.0163614	0.693147	0
2019-05-23	7738.49	1284.8	2.44571e+10	3	8.95396	7.15836	23.9202	1.09861	-0.00878801	0.00875559	-0.0106704	-0.980829	0
2019-05-24	7982.58	1283	2.59191e+10	9	8.98502	7.15696	23.9782	2.19722	0.0310551	-0.00140202	0.0580603	1.09861	0
2019-05-28	8720.87	1276.5	2.42269e+10	2	9.07347	7.15188	23.9107	0.693147	0.0884567	-0.00507913	-0.0675168	-1.50408	0
2019-05-29	8619.29	1280.6	2.34735e+10	189694	9.06176	7.15508	23.8791	12.1532	-0.0117161	0.00320674	-0.0315931	11.46	0
2019-05-30	8614.79	1281.1	2.92465e+10	55573	9.06124	7.15547	24.099	10.9255	-0.000521824	0.000390413	0.21989	-1.22771	0
2019-05-31	8379.6	1296.95	2.53652e+10	2814	9.03356	7.16777	23.9566	7.94236	-0.0276802	0.0122963	-0.142383	-2.98309	0
2019-06-03	8473.84	1317.4	2.20045e+10	812	9.04474	7.18342	23.8145	6.6995	0.0111833	0.0156448	-0.14213	-1.24286	0
2019-06-04	7887.74	1324.7	2.46097e+10	302	8.97306	7.18894	23.9264	5.71043	-0.0716748	0.00552591	0.111894	-0.989073	0
2019-06-05	7785.26	1334.8	21760923463	622	8.95999	7.19654	23.8034	6.43294	-0.0130772	0.00759548	-0.123026	0.722513	0
2019-06-06	7754.41	1332.45	1.94746e+10	161	8.95602	7.19477	23.6924	5.0814	-0.00397085	-0.00176219	-0.111004	-1.35154	0
2019-06-07	7957.26	1338.75	1.91414e+10	240	8.98184	7.19949	23.6751	5.48064	0.025824	0.00471703	-0.0172569	0.399235	0
2019-06-10	7809.32	1330.3	1.86893e+10	268	8.96307	7.19316	23.6512	5.59099	-0.0187672	-0.00633187	-0.0239049	0.110348	0
2019-06-11	7899.6	1323.75	1.71073e+10	201	8.97457	7.18822	23.5628	5.3033	0.0114941	-0.00493585	-0.0884457	-0.287682	0
2019-06-12	8029.5	1330.7	1.90344e+10	139	8.99088	7.19346	23.6695	4.93447	0.0163108	0.00523651	0.106745	-0.368831	0
2019-06-13	8199.31	1336.35	18669407147	157	9.01181	7.1977	23.6502	5.05625	0.0209277	0.00423687	-0.0193634	0.121772	0
2019-06-14	8447.01	1347.35	1.98312e+10	914	9.04157	7.2059	23.7105	6.81783	0.0297626	0.00819773	0.0603684	1.76158	0
2019-06-17	9202.67	1337.65	1.5563e+10	76	9.12725	7.19867	23.4682	4.33073	0.0856801	-0.00722537	-0.242361	-2.4871	0
2019-06-18	9176.64	1345.45	1.58482e+10	29	9.12442	7.20448	23.4863	3.3673	-0.0028323	0.00581418	0.0181634	-0.963438	0
2019-06-19	9185.01	1344.3	1.55468e+10	129	9.12533	7.20363	23.4671	4.85981	0.000911749	-0.000855116	-0.0192011	1.49252	0
2019-06-20	9413.45	1386.2	1.78468e+10	76	9.1499	7.23432	23.6051	4.33073	0.0245671	0.0306928	0.13797	-0.529079	0
2019-06-21	9834.82	1398.15	2.0624e+10	35	9.19368	7.24291	23.7497	3.55535	0.0437889	0.00858375	0.14463	-0.775385	0
2019-06-24	10838.2	1411.35	1.92717e+10	125	9.29083	7.2523	23.6819	4.82831	0.0971447	0.00939672	-0.0678206	1.27297	0
2019-06-25	11399.1	1424.1	2.48797e+10	105	9.34129	7.2613	23.9373	4.65396	0.0504574	0.00899338	0.255416	-0.174353	0
2019-06-26	12776	1409.55	4.51057e+10	1333	9.45533	7.25103	24.5323	7.19519	0.114041	-0.0102695	0.594958	2.54123	0
2019-06-27	11901.5	1405.3	3.99775e+10	437	9.38442	7.24801	24.4116	6.07993	-0.0709075	-0.0030197	-0.120693	-1.11525	0
2019-06-28	11679.8	1415.15	3.50878e+10	356	9.36562	7.25499	24.2811	5.87493	-0.0188005	0.00698471	-0.130464	-0.205002	0
2019-07-01	10647.9	1389.3	2.93786e+10	214	9.27312	7.23656	24.1035	5.36598	-0.0925033	-0.0184355	-0.177586	-0.508955	0
2019-07-02	10325	1404.6	3.10159e+10	38	9.24233	7.24751	24.1578	3.63759	-0.0307888	0.0109525	0.0542337	-1.72839	0
2019-07-05	11135.3	1404.25	2.38385e+10	20	9.31788	7.24726	23.8946	2.99573	0.0755497	-0.000249238	-0.263199	-0.641854	0
2019-07-08	11869.6	1395.3	2.34826e+10	14	9.38174	7.24086	23.8795	2.63906	0.0638594	-0.00639392	-0.0150434	-0.356675	0
2019-07-09	12506.2	1391.85	2.81679e+10	53	9.43398	7.23839	24.0614	3.97029	0.0522435	-0.00247566	0.181926	1.33123	0
2019-07-10	12420.3	1410	33627574244	50	9.42708	7.25134	24.2386	3.91202	-0.00689574	0.0129559	0.177163	-0.0582689	0
2019-07-11	11651.8	1414.15	2.85953e+10	6	9.36321	7.25428	24.0765	1.79176	-0.0638702	0.00293896	-0.162103	-2.12026	0
2019-07-12	11542.3	1407.85	2.35347e+10	8	9.35378	7.24982	23.8817	2.07944	-0.00943843	-0.00446496	-0.194768	0.287682	0
2019-07-15	10522.4	1413.2	2.5384e+10	25	9.26126	7.25361	23.9574	3.21888	-0.0925149	0.00379294	0.0756453	1.13943	0
2019-07-16	10222.4	1409.35	2.41512e+10	13	9.23233	7.25088	23.9076	2.56495	-0.0289266	-0.00272806	-0.0497869	-0.653926	0
2019-07-17	9563.13	1412.95	2.45699e+10	6	9.16567	7.25344	23.9248	1.79176	-0.0666628	0.00255114	0.017189	-0.77319	0
2019-07-18	10056.8	1431.85	2.5187e+10	66	9.21601	7.26672	23.9496	4.18965	0.0503355	0.0132876	0.024806	2.3979	0
2019-07-19	10473.3	1433.55	2.07274e+10	22	9.25658	7.26791	23.7547	3.09104	0.0405785	0.00118658	-0.194871	-1.09861	0
2019-07-22	10403.4	1424.65	1.63344e+10	18.3449	9.24988	7.26168	23.5165	2.90935	-0.00670112	-0.00622769	-0.238184	-0.181691	0
2019-07-23	10115.2	1418.8	1.78519e+10	5	9.22179	7.25757	23.6054	1.60944	-0.0280921	-0.00411471	0.0888367	-1.29991	0
2019-07-24	9761.55	1422.8	1.73987e+10	20	9.18621	7.26038	23.5797	2.99573	-0.035585	0.00281532	-0.0257134	1.38629	0
2019-07-25	9964.11	1413.9	1.5822e+10	4	9.20674	7.25411	23.4847	1.38629	0.0205378	-0.00627493	-0.0949991	-1.60944	0
2019-07-26	9817.25	1420.75	1.44957e+10	5	9.1919	7.25894	23.3971	1.60944	-0.0148481	0.00483304	-0.0875453	0.223144	0
2019-07-29	9577.3	1419.6	1.37914e+10	224267	9.16715	7.25813	23.3473	12.3206	-0.0247455	-0.000809776	-0.0498046	10.7112	0
2019-07-30	9569.55	1428	1.38298e+10	73874	9.16634	7.26403	23.3501	11.2101	-0.000809584	0.00589974	0.00277799	-1.11048	0
2019-07-31	9841.86	1423.5	1.66315e+10	3294	9.1944	7.26087	23.5346	8.09986	0.028059	-0.00315624	0.184473	-3.11026	0
2019-08-01	10184.5	1423.05	1.71653e+10	2431	9.22862	7.26056	23.5662	7.79606	0.034219	-0.000316181	0.0315924	-0.3038	0
2019-08-02	10514.5	1440.15	1.74891e+10	1873	9.26051	7.2725	23.5848	7.5353	0.0318897	0.0119448	0.0186854	-0.260761	0
2019-08-05	11427.9	1455.05	2.3876e+10	1008	9.34381	7.2828	23.8961	6.91572	0.0833052	0.010293	0.311296	-0.619573	0
2019-08-06	11782.3	1466.35	23635107660	460	9.37435	7.29053	23.886	6.13123	0.0305375	0.00773605	-0.0101401	-0.784497	0
2019-08-07	11735.3	1491.55	2.2195e+10	824	9.37036	7.30757	23.8231	6.71417	-0.00399111	0.0170395	-0.0628667	0.582944	0
2019-08-08	11767.8	1500.25	1.94816e+10	367	9.37312	7.31339	23.6927	5.90536	0.00276119	0.00581592	-0.130397	-0.808809	0
2019-08-09	11840.1	1501.55	1.834e+10	74	9.37925	7.31425	23.6323	4.30407	0.00612573	0.000866139	-0.0603861	-1.6013	0
2019-08-12	11424.6	1501.5	1.36472e+10	257	9.34352	7.31422	23.3368	5.54908	-0.0357259	-3.32915e-05	-0.29555	1.24501	0
2019-08-13	11125.2	1507.55	1.66815e+10	672	9.31697	7.31824	23.5376	6.51026	-0.0265546	0.0040212	0.200766	0.961182	0
2019-08-14	10458.8	1508.75	1.99908e+10	328	9.2552	7.31904	23.7185	5.79301	-0.0617636	0.000795685	0.180974	-0.717245	0
2019-08-15	10056.4	1516.65	2.28991e+10	87	9.21596	7.32426	23.8544	4.46591	-0.0392425	0.00522244	0.135824	-1.32711	0
2019-08-16	10189.9	1514.65	20228207096	1815	9.22915	7.32294	23.7303	7.50384	0.0131928	-0.00131957	-0.12402	3.03793	0
2019-08-19	10614.6	1500.25	1.60383e+10	205	9.26999	7.31339	23.4982	5.32301	0.0408347	-0.0095526	-0.232101	-2.18083	0
2019-08-20	10783	1501.8	1.50531e+10	486	9.28573	7.31442	23.4348	6.18621	0.0157378	0.00103262	-0.0633946	0.863199	0
2019-08-21	10380.7	1501.9	1.94731e+10	350	9.24771	7.31449	23.6923	5.85793	-0.0380202	6.66088e-05	0.25745	-0.328275	0
2019-08-22	10032.2	1495.55	1.70975e+10	686	9.21356	7.31025	23.5622	6.53088	-0.0341479	-0.00423692	-0.1301	0.672944	0
2019-08-23	10260.3	1510.55	1.5627e+10	983	9.23604	7.32023	23.4723	6.89061	0.022481	0.00997975	-0.0899311	0.359731	0
2019-08-26	10319.3	1533.8	1.84387e+10	334	9.24177	7.3355	23.6377	5.81114	0.00573346	0.0152745	0.165448	-1.07947	0
2019-08-27	10234.3	1535.3	1.47626e+10	166	9.2335	7.33648	23.4154	5.11199	-0.00827105	0.000977446	-0.222352	-0.699153	0
2019-08-28	9998.01	1537.95	1.76038e+10	2756	9.21014	7.33821	23.5914	7.92154	-0.02336	0.00172458	0.176017	2.80955	0
2019-08-29	9589.21	1534.45	1.70459e+10	704	9.16839	7.33593	23.5592	6.55678	-0.0417479	-0.00227835	-0.0322058	-1.36476	0
2019-08-30	9542.21	1523.55	1.35953e+10	276	9.16348	7.3288	23.333	5.6204	-0.00491283	-0.00712889	-0.226187	-0.936377	0
2019-09-03	10522.3	1534.15	1.93849e+10	139	9.26125	7.33573	23.6878	4.93447	0.0977738	0.00693337	0.354774	-0.685927	0
2019-09-04	10598.7	1544	1.67427e+10	46	9.26848	7.34213	23.5412	3.82864	0.0072299	0.00639995	-0.146535	-1.10583	0
2019-09-05	10571.8	1531.1	1.45512e+10	125	9.26595	7.33374	23.4009	4.82831	-0.00253499	-0.00839004	-0.140284	0.999672	0
2019-09-06	10595.5	1515.25	1.95366e+10	54	9.26819	7.32334	23.6956	3.98898	0.00223807	-0.010406	0.294612	-0.83933	0
2019-09-09	10297.6	1505.5	1.75959e+10	69	9.23967	7.31688	23.5909	4.23411	-0.0285194	-0.00645537	-0.10462	0.245122	0
2019-09-10	10207.5	1492.7	1.49068e+10	23	9.23087	7.30834	23.4251	3.13549	-0.0087937	-0.0085385	-0.16585	-1.09861	0
2019-09-11	10098.4	1493.4	1.54281e+10	8	9.22013	7.30881	23.4595	2.07944	-0.0107459	0.000468806	0.03437	-1.05605	0
2019-09-12	10270.7	1507.05	1.53236e+10	27	9.23706	7.31791	23.4527	3.29584	0.0169266	0.00909871	-0.00679638	1.2164	0
2019-09-13	10334	1488.9	1.41099e+10	24.1968	9.2432	7.30579	23.3701	3.18622	0.00614373	-0.0121165	-0.0825176	-0.109617	0
2019-09-16	10288.3	1501.85	1.51602e+10	21	9.23876	7.31445	23.4419	3.04452	-0.00443571	0.0086601	0.0717973	-0.141697	0
2019-09-17	10248.3	1501.5	1.53046e+10	3	9.23486	7.31422	23.4514	1.09861	-0.00390039	-0.000233097	0.00948221	-1.94591	0
2019-09-18	10233.7	1499.35	1.61693e+10	8	9.23344	7.31279	23.5064	2.07944	-0.00142136	-0.0014329	0.0549588	0.980829	0
2019-09-19	10073.7	1499.25	1.99377e+10	10	9.21768	7.31272	23.7159	2.30259	-0.01576	-6.67221e-05	0.2095	0.223144	0
2019-09-20	10209	1505.15	1.47342e+10	2	9.23103	7.31665	23.4134	0.693147	0.0133464	0.00392759	-0.302441	-1.60944	0
2019-09-23	9900.69	1519.6	1.51449e+10	5	9.20036	7.3262	23.4409	1.60944	-0.030668	0.00955455	0.0274949	0.916291	0
2019-09-24	9087.56	1524.05	2.50029e+10	25	9.11466	7.32913	23.9423	3.21888	-0.0856981	0.00292413	0.501326	1.60944	0
2019-09-25	8535.11	1516.25	2.17447e+10	25	9.05194	7.324	23.8026	3.21888	-0.0627179	-0.00513108	-0.13962	0	0
2019-09-26	8205.66	1507.5	1.92582e+10	8178	9.01258	7.31821	23.6812	9.0092	-0.0393647	-0.00578753	-0.121434	5.79033	0
2019-09-27	8118.72	1495.85	1.64089e+10	7827	9.00193	7.31045	23.5211	8.96533	-0.0106511	-0.00775806	-0.160111	-0.0438683	0
2019-09-30	8072.5	1479.7	1.71155e+10	1078	8.99622	7.29959	23.5632	6.98286	-0.00571009	-0.0108552	0.0421566	-1.98247	0
2019-10-01	8365.19	1471.9	1.53053e+10	219	9.03183	7.29431	23.4515	5.38907	0.035616	-0.00528527	-0.111781	-1.59379	0
2019-10-02	8310.37	1488.9	1.31257e+10	205	9.02526	7.30579	23.2978	5.32301	-0.0065746	0.0114835	-0.153629	-0.0660618	0
2019-10-03	8280.33	1507.4	1.36688e+10	1213	9.02164	7.31814	23.3384	7.10085	-0.00362087	0.0123487	0.0405445	1.77784	0
2019-10-04	8205.65	1502.9	1.31395e+10	233	9.01258	7.31515	23.2989	5.45104	-0.00906061	-0.00298974	-0.0394979	-1.64981	0
2019-10-07	8107.11	1497.45	1.80097e+10	121	9.0005	7.31152	23.6142	4.79579	-0.0120813	-0.00363288	0.315293	-0.655248	0
2019-10-08	8259.24	1497.8	1.55923e+10	46	9.01909	7.31175	23.47	3.82864	0.0185912	0.000233728	-0.144138	-0.967149	0
2019-10-09	8398.5	1503.05	1.93849e+10	120	9.03581	7.31525	23.6878	4.78749	0.016721	0.00349897	0.217722	0.95885	0
2019-10-10	8548.6	1500.9	1.76187e+10	78	9.05352	7.31382	23.5922	4.35671	0.0177145	-0.00143146	-0.095538	-0.430783	0
2019-10-11	8518.98	1485.9	1.96044e+10	57	9.05005	7.30378	23.699	4.04305	-0.00347115	-0.0100442	0.106794	-0.313658	0
2019-10-14	8337.17	1487.4	1.51514e+10	400	9.02848	7.30478	23.4414	5.99146	-0.0215729	0.00100898	-0.257661	1.94841	0
2019-10-15	8296.71	1486	1.52204e+10	367	9.02361	7.30384	23.4459	5.90536	-0.00486469	-0.000941699	0.00454533	-0.0861027	0
2019-10-16	8100.95	1484	1.60716e+10	383	8.99974	7.3025	23.5003	5.94803	-0.0238777	-0.0013468	0.0544192	0.0426731	0
2019-10-17	8067.89	1489.5	1.43131e+10	271	8.99565	7.3062	23.3844	5.60212	-0.00408984	0.00369935	-0.115885	-0.345916	0
2019-10-18	8020.29	1487.85	1.56516e+10	82	8.98973	7.30509	23.4738	4.40672	-0.00591721	-0.00110838	0.0894008	-1.1954	0
2019-10-21	8246.56	1485.7	1.58687e+10	72	9.01755	7.30364	23.4876	4.27667	0.0278211	-0.00144606	0.013779	-0.130053	0
2019-10-22	8185.56	1482.6	1.68034e+10	99	9.01013	7.30155	23.5448	4.59512	-0.00742428	-0.00208876	0.0572282	0.318454	0
2019-10-23	7781.16	1488.35	2.19429e+10	67	8.95946	7.30542	23.8117	4.20469	-0.0506657	0.00387086	0.266863	-0.390427	0
2019-10-24	7489.93	1493.55	1.62687e+10	115	8.92131	7.30891	23.5125	4.74493	-0.0381464	0.00348768	-0.299199	0.54024	0
2019-10-25	8085.76	1506.65	2.87051e+10	93	8.99786	7.31764	24.0803	4.5326	0.0765455	0.00873283	0.56783	-0.212333	0
2019-10-28	9530.63	1497.05	3.09483e+10	37	9.16227	7.31125	24.1556	3.61092	0.164406	-0.00639216	0.075243	-0.921682	0
2019-10-29	9374.41	1486.45	2.84268e+10	425	9.14574	7.30415	24.0706	6.05209	-0.016527	-0.00710576	-0.084985	2.44117	0
2019-10-30	9256.12	1488.2	2.77065e+10	320	9.13304	7.30532	24.0449	5.76832	-0.0126989	0.00117661	-0.0256635	-0.283768	0
2019-10-31	9205.94	1504.6	2.65837e+10	210	9.1276	7.31628	24.0036	5.34711	-0.00543631	0.0109597	-0.0413717	-0.421213	0
2019-11-01	9203.85	1507.3	2.43247e+10	235	9.12738	7.31808	23.9148	5.45959	-0.000226718	0.0017929	-0.0888046	0.112478	0
2019-11-04	9348.27	1509.8	2.61703e+10	101	9.14295	7.31973	23.9879	4.61512	0.015569	0.00165722	0.0731316	-0.844465	0
2019-11-05	9357.17	1493.95	2.61986e+10	31	9.1439	7.30918	23.989	3.43399	0.000952263	-0.0105536	0.00108283	-1.18113	0
2019-11-06	9364.57	1487.1	2.31339e+10	567	9.14469	7.30458	23.8646	6.34036	0.000790358	-0.00459573	-0.124407	2.90637	0
2019-11-07	9285.42	1476.65	2.27004e+10	581	9.1362	7.29753	23.8456	6.36475	-0.00848887	-0.00705191	-0.0189171	0.0243915	0
2019-11-08	9024.15	1465.2	2.4333e+10	21	9.10766	7.28975	23.9151	3.04452	-0.0285409	-0.00778422	0.0694532	-3.32023	0
2019-11-11	8890.94	1455.15	2.02655e+10	22	9.09279	7.28286	23.7322	3.09104	-0.0148708	-0.00688276	-0.182915	0.04652	0
2019-11-12	8769.6	1451	2.03098e+10	6	9.07905	7.28001	23.7344	1.79176	-0.0137422	-0.00285603	0.00218154	-1.29928	0
2019-11-13	8799.25	1460.05	1.75458e+10	56	9.08242	7.28623	23.5881	4.02535	0.00337512	0.00621774	-0.14629	2.23359	0
2019-11-14	8759.75	1467.75	1.90847e+10	83	9.07792	7.29149	23.6722	4.41884	-0.00449902	0.0052599	0.084077	0.393489	0
2019-11-15	8607.86	1468.2	2.17969e+10	13	9.06043	7.29179	23.805	2.56495	-0.0174915	0.000306553	0.132877	-1.85389	0
2019-11-18	8463.43	1470.85	2.15795e+10	141	9.04351	7.2936	23.795	4.94876	-0.0169214	0.00180328	-0.0100233	2.38381	0
2019-11-19	8254.24	1471	2.10836e+10	18	9.01848	7.2937	23.7718	2.89037	-0.0250271	0.000101993	-0.0232463	-2.05839	0
2019-11-20	8123.88	1470.9	2.07643e+10	31	9.00256	7.29363	23.7565	3.43399	-0.0159196	-6.79666e-05	-0.015261	0.543615	0
2019-11-21	7853.74	1463.1	2.25142e+10	16	8.96875	7.28831	23.8374	2.77259	-0.0338175	-0.00531702	0.080913	-0.661398	0
2019-11-22	7317.04	1465.85	3.42423e+10	19	8.89796	7.29019	24.2567	2.94444	-0.0707833	0.00187781	0.419314	0.17185	0
2019-11-25	6968.51	1456.3	4.26852e+10	14	8.84916	7.28365	24.4771	2.63906	-0.0488048	-0.0065363	0.220391	-0.305382	0
2019-11-26	7209.4	1459.8	2.11295e+10	346362	8.88314	7.28605	23.7739	12.7552	0.0339842	0.00240051	-0.703183	10.1162	0
2019-11-27	7296.93	1456.95	2.39914e+10	88364	8.89521	7.2841	23.901	11.3892	0.0120683	-0.00195426	0.127026	-1.36602	0
2019-12-02	7354.11	1458.85	1.7082e+10	2172	8.90301	7.2854	23.5613	7.6834	0.00780498	0.00130326	-0.339668	-3.70582	0
2019-12-03	7324.11	1469.95	1.47975e+10	1460	8.89893	7.29298	23.4177	7.28619	-0.00408786	0.00757992	-0.14357	-0.397212	0
2019-12-04	7355.35	1477.3	2.16642e+10	613	8.90318	7.29797	23.7989	6.41836	0.00425709	0.00498769	0.381206	-0.867827	0
2019-12-05	7488.05	1475.15	1.88161e+10	907	8.92106	7.29651	23.658	6.81014	0.0178805	-0.00145639	-0.140951	0.391778	0
2019-12-06	7469.59	1467.1	18104466307	899	8.91859	7.29104	23.6194	6.80128	-0.00246941	-0.00547205	-0.0385534	-0.00885942	0
2019-12-09	7492.04	1461.4	1.7872e+10	1461	8.9216	7.28715	23.6065	7.28688	0.00300137	-0.00389279	-0.0129222	0.485593	0
2019-12-10	7335.03	1463.95	18249031195	367	8.90042	7.28889	23.6274	5.90536	-0.021179	0.00174337	0.0208756	-1.38151	0
2019-12-11	7259.84	1469.25	1.63505e+10	393	8.89011	7.29251	23.5175	5.97381	-0.0103039	0.00361384	-0.109854	0.0684478	0
2019-12-12	7215.69	1473.8	1.89271e+10	955	8.88401	7.2956	23.6639	6.86171	-0.00610016	0.00309202	0.146336	0.887902	0
2019-12-13	7260.34	1469.5	1.71257e+10	468	8.89018	7.29268	23.5638	6.14847	0.00616899	-0.00292188	-0.100011	-0.713243	0
2019-12-16	7037.43	1474.55	2.02133e+10	99	8.859	7.29611	23.7296	4.59512	-0.0311844	0.00343068	0.165757	-1.55335	0
2019-12-17	6776.02	1475.45	22363804217	410	8.82115	7.29672	23.8307	6.01616	-0.0378519	0.000610144	0.101105	1.42104	0
2019-12-18	6932.52	1472.6	3.18365e+10	250	8.84398	7.29478	24.1839	5.52146	0.0228324	-0.00193351	0.35317	-0.494696	0
2019-12-19	7193.99	1476.1	2.59046e+10	319	8.881	7.29716	23.9777	5.76519	0.0370233	0.00237397	-0.206193	0.24373	0
2019-12-20	7172.02	1476.4	2.26338e+10	118	8.87794	7.29736	23.8427	4.77068	-0.0030585	0.000203168	-0.134976	-0.994506	0
2019-12-23	7491.18	1481.2	2.78318e+10	391	8.92148	7.30061	24.0494	5.96871	0.0435392	0.00324591	0.206734	1.19802	0
2019-12-26	7294.34	1508.65	22787010034	126	8.89485	7.31897	23.8495	4.83628	-0.0266276	0.0183626	-0.199988	-1.13243	0
2019-12-27	7276.73	1513.8	2.27774e+10	839	8.89244	7.32238	23.849	6.73221	-0.00241754	0.00340785	-0.000423534	1.89593	0
2019-12-30	7365.57	1512.55	2.28741e+10	446	8.90457	7.32155	23.8533	6.10032	0.0121341	-0.000826118	0.00423955	-0.631892	0
2019-12-31	7252.53	1518.6	2.11679e+10	301	8.88911	7.32554	23.7758	5.70711	-0.015465	0.00399192	-0.0775186	-0.393209	0
2020-01-02	7073.71	1523.35	2.08021e+10	214	8.86414	7.32867	23.7583	5.36598	-0.0249654	0.00312296	-0.0174349	-0.341134	0
2020-01-03	7164.36	1541.4	2.81115e+10	107	8.87687	7.34045	24.0594	4.67283	0.0127327	0.0117792	0.301125	-0.693147	0
2020-01-06	7595.58	1570.2	2.32763e+10	416	8.93532	7.35896	23.8707	6.03069	0.0584484	0.0185119	-0.188744	1.35786	0
2020-01-07	7973.22	1567.3	2.87673e+10	47	8.98384	7.35711	24.0825	3.85015	0.0485221	-0.00184858	0.211805	-2.18054	0
2020-01-08	8176.76	1578.25	3.16726e+10	236	9.00905	7.36407	24.1787	5.46383	0.0252069	0.00696221	0.0962116	1.61368	0
2020-01-09	7962.35	1549.5	2.4046e+10	54	8.98248	7.34569	23.9032	3.98898	-0.0265714	-0.0183843	-0.275482	-1.47485	0
2020-01-10	7946.66	1552.1	2.87146e+10	16	8.98051	7.34736	24.0807	2.77259	-0.00197188	0.00167658	0.177437	-1.2164	0
2020-01-13	8138.74	1553.2	2.24829e+10	48	9.00439	7.34807	23.836	3.8712	0.0238836	0.00070845	-0.24465	1.09861	0
2020-01-14	8510.22	1540.8	4.48418e+10	32	9.04902	7.34006	24.5264	3.46574	0.0446322	-0.00801557	0.690385	-0.405465	0
2020-01-15	8773.65	1549.75	4.01028e+10	11	9.07951	7.34585	24.4147	2.3979	0.0304851	0.00579187	-0.111693	-1.06784	0
2020-01-16	8729.28	1552.3	3.1314e+10	98	9.07444	7.34749	24.1673	4.58497	-0.00507048	0.00164407	-0.247382	2.18707	0
2020-01-17	8817.72	1556.2	3.63721e+10	108	9.08452	7.35	24.3171	4.68213	0.0100805	0.00250927	0.149738	0.0971637	0
2020-01-21	8650.11	1558.6	2.40974e+10	45	9.06533	7.35154	23.9054	3.80666	-0.0191908	0.00154101	-0.411698	-0.875469	0
2020-01-22	8714.87	1553.45	2.26002e+10	42	9.07279	7.34823	23.8412	3.73767	0.00745841	-0.00330969	-0.0641458	-0.0689929	0
2020-01-23	8510.69	1558.4	2.57707e+10	15	9.04908	7.35141	23.9725	2.70805	-0.0237075	0.00318136	0.131279	-1.02962	0
2020-01-24	8390.75	1563.7	2.43979e+10	43	9.03489	7.35481	23.9178	3.7612	-0.0141929	0.00339519	-0.0547398	1.05315	0
2020-01-27	8787.52	1580.65	2.86473e+10	22	9.08109	7.36559	24.0783	3.09104	0.0462019	0.0107814	0.160563	-0.670158	0
2020-01-28	9133.52	1572.8	3.43987e+10	3	9.11971	7.36061	24.2613	1.09861	0.0386187	-0.00497871	0.18296	-1.99243	0
2020-01-29	9337.95	1569.8	3.06826e+10	251274	9.14184	7.3587	24.147	12.4343	0.0221357	-0.00190921	-0.114324	11.3357	0
2020-01-30	9392.01	1578.2	3.23788e+10	62336	9.14761	7.36404	24.2008	11.0403	0.0057728	0.00533671	0.053808	-1.394	0
2020-01-31	9376.24	1579.5	2.94325e+10	1095	9.14593	7.36486	24.1054	6.99851	-0.00168055	0.000823377	-0.0954045	-4.04178	0
2020-02-03	9394.5	1580.75	30934096509	1062	9.14788	7.36565	24.1551	6.96791	0.00194576	0.000791077	0.0497599	-0.0306004	0
2020-02-04	9222.04	1562.75	2.98932e+10	978	9.12935	7.3542	24.1209	6.88551	-0.0185286	-0.0114523	-0.0342285	-0.0823995	0
2020-02-05	9432.5	1554.2	3.52221e+10	1305	9.15192	7.34872	24.2849	7.17396	0.0225653	-0.00548618	0.164042	0.288449	0
2020-02-06	9682.22	1558.6	3.76288e+10	110	9.17805	7.35154	24.351	4.70048	0.0261297	0.00282705	0.0660977	-2.47348	0
2020-02-07	9780.36	1566.2	3.45227e+10	431	9.18813	7.35641	24.2649	6.06611	0.0100852	0.00486434	-0.0861527	1.36563	0
2020-02-10	9975.16	1571.65	39386548075	128	9.20785	7.35988	24.3967	4.85203	0.0197222	0.00347369	0.131807	-1.21408	0
2020-02-11	9969.69	1566.5	3.76481e+10	440	9.20731	7.3566	24.3515	6.08677	-0.000548583	-0.00328217	-0.0451429	1.23474	0
2020-02-12	10298	1564.85	4.34443e+10	36	9.2397	7.35555	24.4947	3.58352	0.0323998	-0.00105387	0.143198	-2.50326	0
2020-02-13	10286.9	1572.65	4.93561e+10	74	9.23863	7.36052	24.6223	4.30407	-0.00107899	0.00497211	0.127581	0.720546	0
2020-02-14	10223.8	1578.75	43338264162	68	9.23247	7.36439	24.4923	4.21951	-0.00615574	0.00387132	-0.130025	-0.0845574	0
2020-02-18	9897.16	1592.05	4.7271e+10	310	9.2	7.37278	24.5792	5.73657	-0.0324672	0.00838913	0.0868616	1.51706	0
2020-02-19	9901.45	1605.1	4.6992e+10	542	9.20044	7.38094	24.5732	6.29527	0.000433417	0.00816352	-0.00591971	0.558694	0
2020-02-20	9575.56	1612	4.49253e+10	117	9.16697	7.38523	24.5283	4.76217	-0.0334673	0.0042896	-0.0449776	-1.53309	0
2020-02-21	9656.38	1632.15	4.09305e+10	186	9.17537	7.39765	24.4351	5.22575	0.00840485	0.0124225	-0.0931236	0.463573	0
2020-02-24	9744.39	1668.3	4.50805e+10	435	9.18445	7.41956	24.5317	6.07535	0.00907348	0.021907	0.096573	0.849599	0
2020-02-25	9478.88	1643	4.25153e+10	409	9.15682	7.40428	24.4731	6.01372	-0.0276261	-0.0152813	-0.0585867	-0.0616309	0
2020-02-26	9029.6	1642.25	5.04201e+10	1990	9.10826	7.40382	24.6437	7.59589	-0.0485578	-0.000456586	0.170526	1.58217	0
2020-02-27	8755.05	1648.25	4.54702e+10	707	9.07739	7.40747	24.5403	6.56103	-0.0308781	0.00364687	-0.103332	-1.03486	0
2020-02-28	8691.69	1603.3	4.46055e+10	289	9.07012	7.37982	24.5211	5.66643	-0.00726231	-0.0276501	-0.019201	-0.894604	0
2020-03-02	8726.97	1591.3	42857674409	537	9.07417	7.37231	24.4812	6.286	0.0040503	-0.00751267	-0.0399713	0.619571	0
2020-03-03	8803.29	1619.65	4.23867e+10	610	9.08288	7.38997	24.4701	6.41346	0.00870782	0.0176588	-0.0110497	0.127461	0
2020-03-04	8777.9	1638.6	3.47467e+10	83	9.07999	7.4016	24.2714	4.41884	-0.00288894	0.0116321	-0.19875	-1.99462	0
2020-03-05	8949.65	1655.05	3.96981e+10	154	9.09937	7.41159	24.4046	5.03695	0.0193778	0.00998897	0.133217	0.618112	0
2020-03-06	9099.89	1666.7	4.08269e+10	175	9.11602	7.4186	24.4326	5.16479	0.0166471	0.00701438	0.0280386	0.127833	0
2020-03-09	7933.95	1679.65	4.6937e+10	161	8.97891	7.42634	24.5721	5.0814	-0.137112	0.00773982	0.139465	-0.0833816	0
2020-03-10	7975.85	1658.8	4.22139e+10	48	8.98417	7.41385	24.466	3.8712	0.00526827	-0.012491	-0.106056	-1.2102	0
2020-03-11	7796.81	1650.75	3.86828e+10	47	8.96147	7.40899	24.3787	3.85015	-0.0227036	-0.00486471	-0.0873564	-0.0210534	0
2020-03-12	6394.74	1606.95	5.39804e+10	256	8.76323	7.38209	24.7119	5.54518	-0.19824	-0.0268918	0.333226	1.69503	0
2020-03-13	4972.55	1551.8	7.41568e+10	89	8.51169	7.34717	25.0294	4.48864	-0.251543	-0.0349224	0.317561	-1.05654	0
2020-03-16	4980.29	1510.6	4.5368e+10	193	8.51324	7.32026	24.5381	5.26269	0.00155651	-0.0269087	-0.491374	0.774054	0
2020-03-17	5176.63	1503.5	3.86226e+10	122	8.55191	7.31555	24.3771	4.80402	0.0386652	-0.00471118	-0.160969	-0.458669	0
2020-03-18	5200.58	1509.65	3.78788e+10	333	8.55653	7.31963	24.3577	5.80814	0.00461706	0.00408213	-0.0194471	1.00412	0
2020-03-19	5783.35	1481.3	5.10007e+10	262	8.66274	7.30068	24.6551	5.56834	0.106212	-0.0189578	0.297448	-0.239798	0
2020-03-20	6355.02	1483.75	5.4443e+10	14	8.757	7.30233	24.7204	2.63906	0.0942618	0.00165259	0.0653139	-2.92929	0
2020-03-23	6114.47	1528.6	4.64919e+10	51	8.71841	7.33211	24.5625	3.93183	-0.0385873	0.0297796	-0.157875	1.29277	1
2020-03-24	6600.04	1639.1	4.82219e+10	442	8.79483	7.4019	24.5991	6.09131	0.0764184	0.069795	0.036535	2.15948	1
2020-03-25	6714.72	1653.8	4.45901e+10	476	8.81206	7.41083	24.5208	6.16542	0.0172255	0.00892837	-0.0783015	0.074108	1
2020-03-26	6663.21	1655.3	3.53198e+10	3	8.80436	7.41174	24.2877	1.09861	-0.00770009	0.000906591	-0.233068	-5.06681	1
2020-03-27	6630.27	1623.9	34585598367	100638	8.7994	7.39259	24.2667	11.5193	-0.00495647	-0.0191516	-0.0210063	10.4207	1
2020-03-30	6210.22	1630	3.71017e+10	16389	8.73395	7.39634	24.3369	9.70437	-0.0654499	0.00374934	0.0702241	-1.81492	1
2020-03-31	6439.34	1598.5	3.27865e+10	2874	8.77018	7.37682	24.2133	7.96346	0.0362303	-0.0195143	-0.123646	-1.74091	1
2020-04-01	6407.47	1585	4.03464e+10	2158	8.76522	7.36834	24.4208	7.67694	-0.00496077	-0.00848128	0.207487	-0.286523	1
2020-04-02	6842.08	1608.6	4.76606e+10	1294	8.83085	7.38312	24.5874	7.16549	0.0656272	0.0147798	0.166603	-0.511444	1
2020-04-03	6838.28	1627.9	3.89765e+10	643	8.83029	7.39505	24.3862	6.46614	-0.000556226	0.0119266	-0.201147	-0.699349	1
2020-04-06	7027.34	1661.3	4.68969e+10	1063	8.85756	7.41536	24.5712	6.96885	0.0272716	0.0203096	0.184993	0.502706	1
2020-04-07	7282.33	1691.2	4.42435e+10	1144	8.89321	7.43319	24.513	7.04229	0.0356428	0.0178379	-0.0582436	0.0734358	1
2020-04-08	7254.76	1669.75	3.75632e+10	747	8.88941	7.42043	24.3493	6.61607	-0.00379199	-0.0127644	-0.163682	-0.426221	1
2020-04-09	7260.27	1699.45	34815139178	825	8.89017	7.43806	24.2733	6.71538	0.000758743	0.0176307	-0.0759738	0.0993182	1
2020-04-13	6816.94	1733.75	3.86193e+10	696	8.82717	7.45804	24.377	6.54535	-0.0630068	0.0199821	0.1037	-0.170034	1
2020-04-14	6876.19	1757.25	3.41104e+10	675	8.83582	7.47151	24.2529	6.51471	0.00865417	0.0134634	-0.124149	-0.030637	1
2020-04-15	6781.03	1733.8	3.22883e+10	642	8.82188	7.45807	24.198	6.46459	-0.0139351	-0.0134346	-0.054898	-0.0501244	1
2020-04-16	6844.98	1732.8	4.67832e+10	162	8.83127	7.45749	24.5688	5.0876	0.00938563	-0.000576934	0.37082	-1.37699	1
2020-04-20	7037.9	1690.8	37747113936	106	8.85906	7.43296	24.3542	4.66344	0.0277942	-0.0245368	-0.214616	-0.424157	1
2020-04-21	6884.5	1683.5	3.25897e+10	666	8.83703	7.42863	24.2073	6.50129	-0.0220373	-0.00432682	-0.146911	1.83785	1
2020-04-22	7006.82	1706.75	3.32492e+10	453	8.85464	7.44235	24.2273	6.11589	0.0176124	0.013716	0.0200318	-0.385398	1
2020-04-23	7286.69	1739.2	4.35008e+10	482	8.8938	7.46118	24.496	6.17794	0.0391649	0.0188343	0.26875	0.062052	1
2020-04-24	7504.19	1729.25	3.46365e+10	221	8.92322	7.45544	24.2682	5.39816	0.029412	-0.00573746	-0.22787	-0.779781	1
2020-04-27	7737.51	1721.9	3.61621e+10	169	8.95384	7.45118	24.3113	5.1299	0.0306186	-0.00425944	0.043104	-0.268264	1
2020-04-28	7772.67	1711.85	3.3188e+10	1255	8.95837	7.44533	24.2255	7.13489	0.00453342	-0.0058537	-0.0858257	2.00499	1
2020-04-29	8328.9	1707.75	6.02011e+10	373	9.02749	7.44293	24.821	5.92158	0.0691182	-0.00239793	0.595503	-1.21331	1
2020-04-30	8986.95	1700.05	6.69646e+10	327	9.10353	7.43841	24.9274	5.78996	0.0760423	-0.00451902	0.106475	-0.131618	1
2020-05-01	8857.89	1686	4.40684e+10	337	9.08906	7.43011	24.509	5.82008	-0.0144649	-0.00829883	-0.418422	0.0301228	1
2020-05-04	8800.97	1704.3	4.57188e+10	320	9.08262	7.44091	24.5458	5.76832	-0.00644758	0.0107956	0.0367668	-0.0517619	1
2020-05-05	8959.62	1700.8	4.31485e+10	82	9.10048	7.43885	24.4879	4.40672	0.0178665	-0.00205574	-0.0578627	-1.3616	1
2020-05-06	9189.09	1694.1	4.93719e+10	469	9.12577	7.43491	24.6226	6.1506	0.0252886	-0.00394711	0.134734	1.74388	1
2020-05-07	9565.49	1703.7	6.11127e+10	853	9.16592	7.44056	24.836	6.74876	0.0401456	0.00565075	0.213339	0.598157	1
2020-05-08	9881.96	1716.35	5.17807e+10	330	9.19847	7.44796	24.6703	5.79909	0.0325485	0.0073976	-0.165701	-0.949667	1
2020-05-11	8703.9	1697.35	57119858802	749	9.07153	7.43682	24.7684	6.61874	-0.12694	-0.0111318	0.0981334	0.819646	1
2020-05-12	8759.77	1706.2	4.21427e+10	324	9.07793	7.44202	24.4643	5.78074	0.00639891	0.00520049	-0.30409	-0.837995	1
2020-05-13	9061.63	1711.6	4.55581e+10	431	9.1118	7.44518	24.5423	6.06611	0.0338796	0.00315994	0.0779275	0.285365	1
2020-05-14	9524.15	1731.8	5.64269e+10	672	9.16159	7.45692	24.7562	6.51026	0.0497815	0.0117327	0.213957	0.44415	1
2020-05-15	9508.61	1746.55	4.81588e+10	719	9.15995	7.4654	24.5978	6.57786	-0.00163282	0.00848108	-0.158442	0.067603	1
2020-05-18	9738.19	1751.15	41827139896	229	9.18381	7.46803	24.4568	5.43372	0.0238577	0.00263032	-0.140959	-1.14414	1
2020-05-19	9687.84	1746.85	3.92543e+10	167	9.17863	7.46557	24.3933	5.11799	-0.00518469	-0.00245858	-0.0634847	-0.315728	1
2020-05-20	9626	1748.85	36546239703	16	9.17222	7.46671	24.3218	2.77259	-0.00640355	0.00114426	-0.0714824	-2.34541	1
2020-05-21	9212.59	1733.65	3.93262e+10	528	9.12833	7.45798	24.3952	6.2691	-0.0438969	-0.00872939	0.0733117	3.49651	1
2020-05-22	9120.79	1730.6	2.98108e+10	6	9.11831	7.45622	24.1181	1.79176	-0.0100145	-0.00176087	-0.27702	-4.47734	1
2020-05-26	8874.63	1715.6	2.95842e+10	39	9.09095	7.44752	24.1105	3.66356	-0.0273594	-0.00870526	-0.00762987	1.8718	1
2020-05-27	9018.74	1697.95	32740536902	137416	9.10706	7.43718	24.2119	11.8308	0.0161078	-0.0103412	0.101374	8.16721	1
2020-05-28	9347.39	1716.4	3.43671e+10	23355	9.14285	7.44798	24.2604	10.0586	0.0357925	0.0108074	0.048485	-1.7722	1
2020-05-29	9476.5	1726.7	3.28966e+10	1526	9.15657	7.45397	24.2166	7.33041	0.0137184	0.00598299	-0.0437283	-2.72816	1
2020-06-01	9825.23	1737.05	3.51989e+10	871	9.19271	7.45994	24.2843	6.76964	0.0361385	0.00597619	0.0676443	-0.560763	1
2020-06-02	9821.46	1733.65	3.91373e+10	741	9.19232	7.45798	24.3903	6.608	-0.000384428	-0.00195924	0.10606	-0.161641	1
2020-06-03	9577.35	1705.4	2.50075e+10	2755	9.16716	7.44155	23.9424	7.92117	-0.0251681	-0.0164293	-0.447901	1.31317	1
2020-06-04	9706.43	1706.7	2.59218e+10	807	9.18054	7.44232	23.9784	6.69332	0.0133872	0.000761987	0.0359104	-1.22785	1
2020-06-05	9766.23	1690.2	2.35096e+10	1502	9.18669	7.4326	23.8807	7.31455	0.00614179	-0.00971482	-0.0976744	0.621229	1
2020-06-08	9729.1	1687.65	2.14863e+10	587	9.18288	7.43109	23.7907	6.37502	-0.00380921	-0.00150983	-0.0899924	-0.939528	1
2020-06-09	9750.54	1706.45	2.37178e+10	690	9.18508	7.44217	23.8895	6.53669	0.00220212	0.0110782	0.0988099	0.161667	1
2020-06-10	9818.59	1726.35	2.57066e+10	718	9.19203	7.45376	23.97	6.57647	0.00695479	0.0115942	0.0805189	0.039778	1
2020-06-11	9600.68	1732.05	3.02471e+10	347	9.16959	7.45706	24.1327	5.84932	-0.0224436	0.0032963	0.162655	-0.727145	1
2020-06-12	9413.16	1733.95	2.26106e+10	318	9.14986	7.45816	23.8417	5.76205	-0.0197257	0.00109638	-0.290984	-0.0872734	1
2020-06-15	9247.52	1716.65	2.66997e+10	188	9.13211	7.44813	24.0079	5.23644	-0.0177534	-0.0100273	0.166235	-0.525609	1
2020-06-16	9489.94	1726	2.15655e+10	22	9.15799	7.45356	23.7944	3.09104	0.0258769	0.00543186	-0.213556	-2.1454	1
2020-06-17	9433.88	1721.95	2.01777e+10	51	9.15206	7.45121	23.7278	3.93183	-0.00592447	-0.00234925	-0.066518	0.840783	1
2020-06-18	9405.59	1725.7	1.77701e+10	110	9.14906	7.45339	23.6008	4.70048	-0.00300353	0.00217543	-0.127062	0.768655	1
2020-06-19	9357.59	1737.1	1.96322e+10	1329	9.14394	7.45997	23.7004	7.19218	-0.00511673	0.00658427	0.0996559	2.4917	1
2020-06-22	9475.97	1759.05	2.1104e+10	1356	9.15651	7.47253	23.7727	7.21229	0.0125721	0.0125568	0.0722908	0.0201124	1
2020-06-23	9608.89	1765.25	1.70064e+10	666	9.17044	7.47605	23.5569	6.50129	0.0139297	0.00351844	-0.215871	-0.711005	1
2020-06-24	9479.3	1773.8	1.89617e+10	961	9.15687	7.48088	23.6657	6.86797	-0.0135786	0.00483181	0.10883	0.366685	1
2020-06-25	9217.74	1762.3	1.8616e+10	207	9.12889	7.47438	23.6473	5.33272	-0.0279803	-0.00650433	-0.018398	-1.53526	1
2020-06-26	9206.13	1768.6	1.83415e+10	640	9.12762	7.47794	23.6324	6.46147	-0.00126089	0.00356846	-0.0148596	1.12875	1
2020-06-29	9139.72	1777.25	1.64605e+10	584	9.12039	7.48282	23.5242	6.3699	-0.00723903	0.00487897	-0.108198	-0.0915672	1
2020-06-30	9151.34	1783.8	15735797744	986	9.12166	7.4865	23.4792	6.89366	0.00126972	0.00367869	-0.0450282	0.523755	1
2020-07-01	9207.25	1781.9	1.59716e+10	331	9.12775	7.48544	23.4941	5.80212	0.00609071	-0.00106569	0.0148708	-1.09154	1
2020-07-02	9155.79	1776.35	16338916796	215	9.12214	7.48232	23.5168	5.37064	-0.0056039	-0.00311954	0.0227408	-0.43148	1
2020-07-06	9217.07	1789.15	1.78893e+10	172	9.12881	7.4895	23.6075	5.14749	0.00667034	0.00717994	0.0906509	-0.223144	1
2020-07-07	9281.22	1793.75	1.38397e+10	751	9.13575	7.49206	23.3508	6.62141	0.00693548	0.00256777	-0.256663	1.47391	1
2020-07-08	9349.92	1809.7	1.97024e+10	209	9.14312	7.50092	23.704	5.34233	0.00737496	0.00885269	0.353201	-1.27907	1
2020-07-09	9333.19	1809.5	1.80007e+10	396	9.14133	7.50081	23.6137	5.98141	-0.00179082	-0.000110528	-0.0903276	0.63908	1
2020-07-10	9202.74	1801.6	1.686e+10	236	9.12726	7.49643	23.5482	5.46383	-0.0140758	-0.00437542	-0.0654647	-0.517582	1
2020-07-13	9265.35	1808	1.75198e+10	164	9.13404	7.49998	23.5866	5.09987	0.00678062	0.00354612	0.0383868	-0.363965	1
2020-07-14	9227.75	1801.25	1.8085e+10	339	9.12997	7.49624	23.6184	5.826	-0.00406613	-0.00374039	0.0317521	0.726134	1
2020-07-15	9223.63	1809.8	1.58447e+10	167	9.12952	7.50097	23.4861	5.11799	-0.000446803	0.00473547	-0.132248	-0.708006	1
2020-07-16	9151.63	1802.6	1.5714e+10	146	9.12169	7.49699	23.4778	4.98361	-0.00783661	-0.00398625	-0.00828708	-0.134387	1
2020-07-17	9135.73	1804.3	1.39446e+10	24	9.11995	7.49793	23.3584	3.17805	-0.00173911	0.000942611	-0.11946	-1.80555	1
2020-07-20	9175.89	1812.15	1.37556e+10	89	9.12433	7.50227	23.3447	4.48864	0.00438652	0.0043413	-0.0136439	1.31058	1
2020-07-21	9278.33	1832.2	1.80696e+10	117	9.13544	7.51327	23.6175	4.76217	0.0111018	0.0110034	0.272784	0.273538	1
2020-07-22	9425.09	1860.85	1.65323e+10	213	9.15113	7.52879	23.5286	5.36129	0.0156937	0.0155159	-0.0889167	0.599118	1
2020-07-23	9546.63	1879.4	1.81464e+10	133	9.16394	7.53871	23.6217	4.89035	0.0128129	0.00991923	0.0931588	-0.470943	1
2020-07-24	9552.4	1890.8	1.65528e+10	474	9.16455	7.54476	23.5298	6.16121	0.000604222	0.00604746	-0.0919188	1.27086	1
2020-07-27	10601.1	1919.75	3.53597e+10	364	9.26871	7.55995	24.2888	5.89715	0.104165	0.0151949	0.759021	-0.264053	1
2020-07-28	10918.5	1936.65	2.87666e+10	825	9.29821	7.56871	24.0825	6.71538	0.0294994	0.00876469	-0.206361	0.81823	1
2020-07-29	11080.3	1953.05	2.46172e+10	209835	9.31292	7.57715	23.9267	12.2541	0.0147093	0.00843259	-0.155766	5.53869	1
2020-07-30	11032.4	1947.55	2.28572e+10	28853	9.30859	7.57433	23.8525	10.27	-0.00432909	-0.00282008	-0.0741791	-1.98411	1
2020-07-31	11201.5	1964.55	23160469766	2914	9.3238	7.58302	23.8657	7.97728	0.0152071	0.00869104	0.0131787	-2.29269	1
2020-08-03	11232.7	1969.9	2.02717e+10	683	9.32659	7.58574	23.7325	6.52649	0.00278932	0.00271959	-0.13322	-1.45079	1
2020-08-04	11239.8	1992.5	2.12502e+10	2010	9.32721	7.59715	23.7796	7.60589	0.000624461	0.0114073	0.0471397	1.0794	1
2020-08-05	11472.5	2030.6	2.44113e+10	1422	9.3477	7.61609	23.9183	7.25982	0.0204908	0.0189412	0.138678	-0.34607	1
2020-08-06	11750.5	2051.5	2.34007e+10	294	9.37165	7.62633	23.876	5.68358	0.0239493	0.0102399	-0.0422766	-1.57624	1
2020-08-07	11653.3	2032.3	2.31323e+10	808	9.36335	7.61692	23.8645	6.69456	-0.00830714	-0.00940308	-0.0115372	1.01098	1
2020-08-10	11853.7	2030.65	2.61141e+10	233	9.3804	7.61611	23.9857	5.45104	0.0170492	-0.0008122	0.121245	-1.24352	1
2020-08-11	11564.2	1960	2.70398e+10	971	9.35567	7.5807	24.0206	6.87833	-0.024725	-0.0354115	0.0348333	1.42729	1
2020-08-12	11499	1909.1	2.50645e+10	404	9.35002	7.55439	23.9447	6.00141	-0.00565482	-0.0263126	-0.0758548	-0.876912	1
2020-08-13	11506.6	1937.15	2.75222e+10	71	9.35068	7.56897	24.0383	4.26268	0.000663603	0.0145859	0.0935385	-1.73874	1
2020-08-14	11918.2	1942.2	2.4238e+10	201	9.38582	7.57158	23.9112	5.3033	0.0351449	0.00260352	-0.127073	1.04063	1
2020-08-17	12082.9	1967.3	2.82277e+10	97	9.39954	7.58442	24.0636	4.57471	0.0137206	0.0128407	0.152383	-0.728594	1
2020-08-18	12145.1	1987.45	2.60432e+10	92	9.40468	7.59461	23.983	4.52179	0.00513785	0.0101904	-0.0805455	-0.0529224	1
2020-08-19	11858.1	1959.35	2.45029e+10	347	9.38077	7.58037	23.9221	5.84932	-0.0239136	-0.0142396	-0.0609683	1.32754	1
2020-08-20	11805.2	1935.3	2.01752e+10	106	9.3763	7.56802	23.7277	4.66344	-0.0044703	-0.0123504	-0.194333	-1.18589	1
2020-08-21	11732.1	1926.95	2.37624e+10	184	9.37009	7.56369	23.8914	5.21494	-0.00621292	-0.00432393	0.163649	0.551497	1
2020-08-24	11715.4	1931.1	2.06815e+10	85	9.36866	7.56585	23.7525	4.44265	-0.00142264	0.00215133	-0.138865	-0.772285	1
2020-08-25	11484.1	1920.15	2.63015e+10	176	9.34872	7.56016	23.9929	5.17048	-0.0199464	-0.00568646	0.240386	0.727833	1
2020-08-26	11413.5	1930.25	2.24667e+10	287	9.34255	7.5654	23.8353	5.65948	-0.00616243	0.00524621	-0.157594	0.488998	1
2020-08-27	11378.4	1947.05	2.32404e+10	2303	9.33947	7.57407	23.8692	7.74197	-0.00308524	0.00866587	0.0338603	2.08249	1
2020-08-28	11431	1946.9	1.98071e+10	778	9.34409	7.57399	23.7093	6.65673	0.00461699	-7.70238e-05	-0.159851	-1.08524	1
2020-08-31	11683.6	1962.3	2.22859e+10	158	9.36594	7.58187	23.8272	5.0626	0.0218553	0.0078789	0.117914	-1.59413	1
2020-09-01	11834.1	1974	2.73116e+10	186	9.37874	7.58782	24.0306	5.22575	0.0127997	0.00594466	0.203354	0.163152	1
2020-09-02	11627.8	1950.85	2.80374e+10	71	9.36115	7.57602	24.0568	4.26268	-0.0175861	-0.0117967	0.0262296	-0.963067	1
2020-09-03	10812.7	1930.9	31927261555	179	9.28848	7.56574	24.1867	5.18739	-0.0726741	-0.010279	0.129921	0.924706	1
2020-09-04	10435.9	1928.7	29965130374	607	9.25301	7.5646	24.1233	6.40853	-0.0354707	-0.00114005	-0.0634259	1.22114	1
2020-09-08	10179.9	1920.5	3.34309e+10	271	9.22817	7.56034	24.2327	5.60212	-0.0248353	-0.00426061	0.109447	-0.80641	1
2020-09-09	10183.9	1935.4	2.41283e+10	219	9.22856	7.56807	23.9067	5.38907	0.000388345	0.00772844	-0.326096	-0.213047	1
2020-09-10	10371	1953.4	5.44064e+10	722	9.24677	7.57733	24.7197	6.58203	0.018208	0.00925742	0.813097	1.19295	1
2020-09-11	10287.9	1943.65	45201121775	73	9.23872	7.57232	24.5344	4.29046	-0.00804926	-0.00500376	-0.185361	-2.29157	1
2020-09-14	10533	1948.05	3.54536e+10	55	9.26227	7.57458	24.2915	4.00733	0.0235476	0.0022612	-0.242898	-0.283126	1
2020-09-15	10797.5	1962.15	3.25095e+10	74	9.28707	7.5818	24.2048	4.30407	0.0248048	0.00721196	-0.0866934	0.296732	1
2020-09-16	10902.5	1959.05	3.077e+10	124	9.29675	7.58021	24.1498	4.82028	0.00967365	-0.00158117	-0.0549911	0.516216	1
2020-09-17	10906	1939.85	3.81518e+10	67	9.29707	7.57037	24.3648	4.20469	0.000322811	-0.00984902	0.215033	-0.615589	1
2020-09-18	10932.3	1950.55	2.63419e+10	38	9.29948	7.57587	23.9944	3.63759	0.00240479	0.00550074	-0.370412	-0.567106	1
2020-09-21	10684.3	1914.8	2.8885e+10	52	9.27653	7.55737	24.0866	3.95124	-0.0229464	-0.0184982	0.0921614	0.313658	1
2020-09-22	10475.4	1905.85	2.36218e+10	331	9.25679	7.55268	23.8854	5.80212	-0.0197439	-0.00468508	-0.201153	1.85087	1
2020-09-23	10411.8	1867.7	2.29867e+10	5	9.2507	7.53246	23.8582	1.60944	-0.00608899	-0.0202204	-0.0272522	-4.19268	1
2020-09-24	10490.5	1859.9	2.30175e+10	365	9.25823	7.52828	23.8595	5.8999	0.00752925	-0.004185	0.00133913	4.29046	1
2020-09-25	10675.8	1857	2.12325e+10	4	9.27573	7.52672	23.7788	1.38629	0.0175093	-0.00156045	-0.080721	-4.5136	1
2020-09-28	10832.9	1872.8	2.27204e+10	10455	9.29034	7.53519	23.8465	9.25484	0.0146084	0.00847238	0.0677263	7.86854	1
2020-09-29	10762.1	1883.9	2.04599e+10	3283	9.28379	7.5411	23.7417	8.09651	-0.00655318	0.00590945	-0.104796	-1.15832	1
2020-09-30	10773.1	1889.75	2.07596e+10	600	9.28481	7.5442	23.7563	6.39693	0.00101764	0.00310044	0.0145444	-1.69958	1
2020-10-01	10704.7	1896.05	2.71782e+10	730	9.27844	7.54753	24.0257	6.59304	-0.00636952	0.00332822	0.269406	0.196115	1
2020-10-02	10551.6	1903.45	2.31278e+10	530	9.26403	7.55142	23.8643	6.27288	-0.0144088	0.00389527	-0.161379	-0.320168	1
2020-10-05	10725.2	1900.15	1.93852e+10	1360	9.28035	7.54969	23.6878	7.21524	0.0163242	-0.00173522	-0.176528	0.942363	1
2020-10-06	10684.3	1896.2	2.2265e+10	968	9.27653	7.54761	23.8263	6.87523	-0.00382031	-0.00208092	0.138505	-0.340008	1
2020-10-07	10639.6	1881.45	17634388529	50	9.27234	7.5398	23.5931	3.91202	-0.00419346	-0.00780913	-0.233163	-2.96321	1
2020-10-08	10754.8	1887.85	2.19621e+10	348	9.28311	7.54319	23.8126	5.8522	0.0107688	0.00339584	0.219468	1.94018	1
2020-10-14	11423.9	1896.65	2.41034e+10	33	9.34346	7.54784	23.9056	3.49651	0.0603548	0.00465058	0.0930348	-2.35569	1
2020-10-15	11436.8	1897.95	2.44872e+10	254	9.34459	7.54853	23.9214	5.53733	0.0011246	0.000685178	0.0157979	2.04083	1
2020-10-16	11381.5	1899.65	25635480772	53	9.33975	7.54942	23.9672	3.97029	-0.00484013	0.000895309	0.0458255	-1.56704	1
2020-10-19	11603.7	1903.65	23860769928	43	9.35908	7.55153	23.8955	3.7612	0.0193308	0.00210344	-0.0717417	-0.209092	1
2020-10-20	11840.7	1903.25	3.09158e+10	329	9.3793	7.55132	24.1545	5.79606	0.0202194	-0.000210158	0.259032	2.03486	1
2020-10-21	12542.7	1920.45	4.34147e+10	1202	9.4369	7.56031	24.4941	7.09174	0.0575999	0.00899659	0.33953	1.29568	1
2020-10-22	12939.3	1911.25	34729759598	899	9.46803	7.55551	24.2709	6.80128	0.03113	-0.00480206	-0.223201	-0.290459	1
2020-10-23	12884.3	1904.75	2.8975e+10	287	9.46377	7.55211	24.0897	5.65948	-0.00426269	-0.00340671	-0.181164	-1.1418	1
2020-10-26	13023.8	1900.25	2.94615e+10	242	9.47454	7.54974	24.1063	5.48894	0.0107717	-0.00236531	0.0166504	-0.170544	1
2020-10-27	13410.3	1906.6	3.37499e+10	176	9.50377	7.55308	24.2422	5.17048	0.029238	0.00333611	0.135894	-0.318454	1
2020-10-28	13385	1873.55	3.58673e+10	277	9.50189	7.53559	24.3031	5.62402	-0.00188692	-0.0174865	0.0608497	0.453534	1
2020-10-29	13296.1	1869.3	5.64995e+10	240	9.49522	7.53332	24.7575	5.48064	-0.00666539	-0.00227096	0.454405	-0.143379	1
2020-10-30	13393.9	1874.7	3.05815e+10	725	9.50255	7.5362	24.1437	6.58617	0.00732892	0.0028846	-0.613837	1.10553	1
2020-11-02	13525.7	1883.8	3.07715e+10	190	9.51235	7.54105	24.1499	5.24702	0.00979846	0.00484235	0.00619272	-1.33915	1
2020-11-03	13655.2	1900	2.987e+10	712	9.52188	7.54961	24.1201	6.56808	0.00952658	0.00856288	-0.0297345	1.32105	1
2020-11-04	13899.6	1896.15	3.51164e+10	782	9.53962	7.54758	24.2819	6.66185	0.0177402	-0.00202836	0.161814	0.0937768	1
2020-11-05	14904.2	1924.85	4.08563e+10	135	9.6094	7.5626	24.4333	4.90527	0.0697847	0.0150225	0.151394	-1.75658	1
2020-11-06	15565.1	1949.8	3.98378e+10	304	9.65279	7.57548	24.4081	5.71703	0.0433875	0.0128788	-0.0252443	0.811753	1
2020-11-09	15325.3	1905.15	3.41491e+10	745	9.63726	7.55232	24.254	6.61338	-0.0155265	-0.0231661	-0.154081	0.896357	1
2020-11-10	15287.6	1878.25	2.55749e+10	276	9.6348	7.5381	23.9649	5.6204	-0.00246226	-0.0142202	-0.289124	-0.992983	1
2020-11-11	15603.1	1867.15	2.97724e+10	222	9.65523	7.53217	24.1168	5.40268	0.0204268	-0.00592728	0.151968	-0.217723	1
2020-11-12	15919.9	1872.55	3.41758e+10	220	9.67532	7.53506	24.2548	5.39363	0.0200973	0.00288791	0.137936	-0.00904984	1
2020-11-13	16227.7	1883.45	3.15995e+10	240	9.69447	7.54086	24.1764	5.48064	0.0191484	0.00580408	-0.0783755	0.0870114	1
2020-11-16	16348.4	1879.15	3.15268e+10	6	9.70189	7.53857	24.1741	1.79176	0.00741521	-0.00228565	-0.00230413	-3.68888	1
2020-11-17	17173.7	1886.45	3.90068e+10	59	9.75114	7.54245	24.387	4.07754	0.0492483	0.0038772	0.2129	2.28578	1
2020-11-18	17873.4	1873.5	4.90648e+10	152	9.79107	7.53556	24.6164	5.02388	0.0399341	-0.00688842	0.229405	0.946343	1
2020-11-19	17751.1	1860.9	3.69851e+10	59	9.7842	7.52882	24.3338	4.07754	-0.00687041	-0.00674808	-0.282628	-0.946343	1
2020-11-20	18269.5	1871.9	3.69929e+10	1900	9.81299	7.53471	24.334	7.54961	0.0287889	0.00589368	0.000211376	3.47207	1
2020-11-23	18356.1	1833.5	4.27411e+10	843	9.81772	7.51398	24.4784	6.73697	0.00472897	-0.0207272	0.144436	-0.812642	1
2020-11-24	18738.5	1814.3	5.14696e+10	1041	9.83833	7.50346	24.6643	6.94794	0.0206157	-0.010527	0.185829	0.21097	1
2020-11-25	18986.1	1803.55	4.37104e+10	205754	9.85146	7.49751	24.5009	12.2344	0.0131265	-0.00594281	-0.163406	5.2865	1
2020-11-30	18963.8	1774.75	4.77285e+10	3145	9.85029	7.48141	24.5888	8.05357	-0.00117327	-0.0160974	0.0879432	-4.18087	1
2020-12-01	19083.9	1795.4	4.96337e+10	1859	9.8566	7.49298	24.6279	7.52779	0.00631605	0.0115683	0.0391409	-0.525775	1
2020-12-02	18828	1818.9	3.73877e+10	771	9.8431	7.50599	24.3446	6.64769	-0.0135012	0.0130041	-0.283328	-0.880106	1
2020-12-03	19246	1833.65	3.19303e+10	1765	9.86506	7.51406	24.1868	7.47591	0.0219562	0.00807659	-0.157786	0.828218	1
2020-12-04	19104.3	1837.9	3.38724e+10	1213	9.85767	7.51638	24.2459	7.10085	-0.00738926	0.00231507	0.0590442	-0.375054	1
2020-12-07	19171.5	1843.85	2.68964e+10	1427	9.86118	7.51961	24.0153	7.26333	0.00351066	0.0032322	-0.230609	0.162478	1
2020-12-08	18776.7	1868.8	3.16923e+10	121	9.84037	7.53305	24.1793	4.79579	-0.0208067	0.0134407	0.164083	-2.46754	1
2020-12-09	18280.9	1847.05	3.44204e+10	215	9.81361	7.52135	24.2619	5.37064	-0.0267595	-0.0117068	0.0825752	0.574847	1
2020-12-10	18255.2	1838.55	2.55471e+10	177	9.8122	7.51673	23.9638	5.17615	-0.00140892	-0.00461255	-0.298124	-0.194488	1
2020-12-11	17944	1837.55	2.79196e+10	109	9.79501	7.51619	24.0526	4.69135	-0.0171935	-0.000544055	0.0888053	-0.484802	1
2020-12-14	19158.9	1829.2	2.2474e+10	258	9.86052	7.51163	23.8356	5.55296	0.0655122	-0.00455447	-0.216971	0.861612	1
2020-12-15	19302.4	1843.4	2.6742e+10	961	9.86799	7.51937	24.0095	6.86797	0.00746314	0.00773299	0.173876	1.31501	1
2020-12-16	20378.6	1857.6	4.4409e+10	1090	9.92224	7.52704	24.5167	6.99393	0.0542552	0.00767365	0.507208	0.125959	1
2020-12-17	22438.7	1885.2	7.13786e+10	414	10.0185	7.54179	24.9913	6.02587	0.0962998	0.0147486	0.474556	-0.968067	1
2020-12-18	22819.2	1885.9	4.03879e+10	276	10.0354	7.54216	24.4218	5.6204	0.0168169	0.000371283	-0.569468	-0.405465	1
2020-12-21	23109.7	1888.55	4.58527e+10	136	10.048	7.54356	24.5487	4.91265	0.0126488	0.00140416	0.126904	-0.707746	1
2020-12-22	23110.3	1871.6	4.41716e+10	233	10.048	7.53455	24.5113	5.45104	2.50585e-05	-0.00901567	-0.0373516	0.538384	1
2020-12-23	23413.6	1871.65	5.11462e+10	82	10.0611	7.53458	24.658	4.40672	0.0130393	2.67409e-05	0.146605	-1.04432	1
2020-12-28	26798.4	1884.75	4.90567e+10	75	10.1961	7.54155	24.6162	4.31749	0.135026	0.00697478	-0.0417098	-0.0892311	1
2020-12-29	26679	1880.5	4.52659e+10	343	10.1916	7.53929	24.5358	5.83773	-0.00446418	-0.00225749	-0.0804226	1.52024	1
2020-12-30	28148.9	1886.55	5.12874e+10	444	10.2453	7.54251	24.6607	6.09582	0.0536317	0.00321209	0.124891	0.258094	1
2020-12-31	28723.4	1897	4.6755e+10	127	10.2655	7.54803	24.5682	4.84419	0.0202045	0.0055239	-0.0925255	-1.25164	1
2021-01-04	31081.5	1928.65	8.11635e+10	154	10.3444	7.56458	25.1197	5.03695	0.0788991	0.0165466	0.551545	0.192766	1
2021-01-05	32329.4	1947	6.75473e+10	113	10.3837	7.57405	24.9361	4.72739	0.0393643	0.00946947	-0.183637	-0.309565	1
2021-01-06	35196.9	1930.7	75289433811	331	10.4687	7.56564	25.0446	5.80212	0.0849804	-0.00840709	0.108511	1.07473	1
2021-01-07	38335.8	1919.35	8.47621e+10	122	10.5541	7.55974	25.1631	4.80402	0.0854266	-0.00589606	0.118509	-0.998097	1
2021-01-08	39392.7	1871.05	8.81075e+10	60	10.5813	7.53426	25.2018	4.09434	0.0271966	-0.0254868	0.0387089	-0.709676	1
2021-01-11	34448.1	1838.05	1.23321e+11	20	10.4472	7.51646	25.5381	2.99573	-0.134127	-0.0177945	0.336229	-1.09861	1
2021-01-12	34633.3	1849.55	7.47733e+10	176	10.4526	7.5227	25.0377	5.17048	0.00536142	0.00623714	-0.500327	2.17475	1
2021-01-13	35092.3	1856.1	6.93643e+10	189	10.4657	7.52623	24.9626	5.24175	0.0131679	0.00353514	-0.075088	0.071263	1
2021-01-14	38417.5	1843.7	6.3616e+10	149	10.5563	7.51953	24.8761	5.00395	0.0905305	-0.0067031	-0.0865077	-0.237801	1
2021-01-15	37118.7	1827.2	6.77608e+10	31	10.5219	7.51054	24.9392	3.43399	-0.0343931	-0.00898965	0.0631184	-1.56996	1
2021-01-19	36912.8	1822.45	5.72442e+10	13	10.5163	7.50794	24.7706	2.56495	-0.00555988	-0.00260299	-0.168657	-0.869038	1
2021-01-20	34974.4	1855.5	6.68346e+10	16	10.4624	7.52591	24.9255	2.77259	-0.0539432	0.0179724	0.154894	0.207639	1
2021-01-21	32901.7	1866.65	7.56431e+10	6	10.4013	7.5319	25.0493	1.79176	-0.0610917	0.00599119	0.123805	-0.980829	1
2021-01-22	31382.6	1854.2	7.72073e+10	8	10.354	7.52521	25.0698	2.07944	-0.0472708	-0.00669208	0.0204679	0.287682	1
2021-01-25	33445.3	1858.25	5.98971e+10	26	10.4177	7.52739	24.8159	3.2581	0.0636562	0.00218187	-0.253866	1.17865	1
2021-01-26	31912.4	1853.25	6.02554e+10	59	10.3708	7.5247	24.8219	4.07754	-0.0469153	-0.00269433	0.00596522	0.819441	1
2021-01-27	30965.6	1844.9	6.25768e+10	195540	10.3406	7.52018	24.8597	12.1835	-0.0301185	-0.00451577	0.0378014	8.10598	1
2021-01-28	30957.3	1847.2	7.89482e+10	27283	10.3404	7.52143	25.0921	10.214	-0.000269047	0.0012459	0.232397	-1.9695	1
2021-01-29	35235.5	1857.35	1.17895e+11	1634	10.4698	7.52691	25.4931	7.39879	0.129448	0.00547974	0.400999	-2.81523	1
2021-02-01	33511.2	1860.95	6.14004e+10	1494	10.4196	7.52884	24.8407	7.30921	-0.0501748	0.00193639	-0.652374	-0.0895739	1
2021-02-02	34693.1	1844.45	6.30886e+10	1293	10.4543	7.51994	24.8678	7.16472	0.034659	-0.00890598	0.0271235	-0.144492	1
2021-02-03	36462.1	1836.1	6.11668e+10	1195	10.504	7.5154	24.8369	7.0859	0.0497336	-0.00453736	-0.030935	-0.0788189	1
2021-02-04	37454.8	1807.5	6.88381e+10	2375	10.5309	7.4997	24.955	7.77275	0.0268629	-0.0156991	0.118152	0.686851	1
2021-02-05	37442.3	1802.2	5.85981e+10	1278	10.5306	7.49676	24.794	7.15305	-0.000333895	-0.00293653	-0.161055	-0.619701	1
2021-02-08	42140.1	1822.85	1.01467e+11	254	10.6488	7.50816	25.343	5.53733	0.118198	0.011393	0.549034	-1.61572	1
2021-02-09	46585.3	1837	9.18098e+10	184	10.749	7.51589	25.243	5.21494	0.100286	0.00773261	-0.100016	-0.322399	1
2021-02-10	45513.4	1844.05	8.73011e+10	543	10.7258	7.51972	25.1926	6.29711	-0.02328	0.00383043	-0.0503566	1.08217	1
2021-02-11	46325.6	1832.95	8.13889e+10	602	10.7435	7.51368	25.1225	6.40026	0.0176892	-0.00603754	-0.0701239	0.103148	1
2021-02-12	47585.4	1818.35	7.6555e+10	259	10.7703	7.50568	25.0613	5.55683	0.02683	-0.00799721	-0.0612291	-0.843429	1
2021-02-16	48771.2	1805.35	7.70496e+10	1141	10.7949	7.49851	25.0677	7.03966	0.024615	-0.00717498	0.00643917	1.48283	1
2021-02-17	50803.1	1779.25	8.08205e+10	614	10.8357	7.48395	25.1155	6.41999	0.0408183	-0.0145626	0.0477821	-0.619665	1
2021-02-18	51744.9	1775.3	5.20547e+10	587	10.8541	7.48172	24.6756	6.37502	0.0183683	-0.00222251	-0.439936	-0.0449701	1
2021-02-19	53525.5	1775.95	6.34955e+10	118	10.8879	7.48209	24.8742	4.77068	0.033831	0.000366082	0.198673	-1.60434	1
2021-02-22	53250.5	1795.9	9.20524e+10	165	10.8828	7.49326	25.2456	5.10595	-0.00515073	0.0111708	0.371389	0.335261	1
2021-02-23	49747.8	1803.85	1.06102e+11	569	10.8147	7.49768	25.3877	6.34388	-0.0680414	0.00441699	0.142047	1.23793	1
2021-02-24	49251.8	1801.1	6.36955e+10	1500	10.8047	7.49615	24.8774	7.31322	-0.0100191	-0.00152568	-0.510291	0.96934	1
2021-02-25	49521.4	1784.35	5.45066e+10	1049	10.8102	7.48681	24.7216	6.95559	0.00545882	-0.00934342	-0.155793	-0.357628	1
2021-02-26	46412.8	1743.5	350967941479	1593	10.7453	7.46365	26.584	7.37337	-0.0648295	-0.0231596	1.86237	0.417782	1
2021-03-01	47449.6	1733.65	5.38913e+10	407	10.7674	7.45798	24.7102	6.00881	0.0220915	-0.00566556	-1.87373	-1.36456	1
2021-03-02	48678.2	1720.9	4.75309e+10	867	10.793	7.4506	24.5846	6.76504	0.0255637	-0.00738164	-0.125589	0.756226	1
2021-03-03	50404.7	1717.95	5.32208e+10	501	10.8278	7.44889	24.6977	6.21661	0.0348542	-0.00171566	0.11307	-0.548433	1
2021-03-04	49696	1708.8	5.23438e+10	521	10.8137	7.44355	24.6811	6.25575	-0.0141603	-0.00534036	-0.0166157	0.0391439	1
2021-03-05	47969.5	1693	4.86259e+10	302	10.7783	7.43426	24.6074	5.71043	-0.0353598	-0.00928926	-0.0736769	-0.545323	1
2021-03-08	50910.1	1689.55	4.85974e+10	1290	10.8378	7.43222	24.6068	7.1624	0.0594958	-0.00203989	-0.000586296	1.45197	1
2021-03-09	53403	1701.35	5.09122e+10	335	10.8856	7.43918	24.6534	5.81413	0.0478059	0.00695983	0.0465325	-1.34827	1
2021-03-10	55274.6	1716.95	5.72956e+10	412	10.9201	7.4483	24.7715	6.02102	0.0344465	0.00912743	0.11812	0.206893	1
2021-03-11	56287.8	1728.85	5.67723e+10	18	10.9382	7.45521	24.7623	2.89037	0.0181653	0.00690697	-0.00917414	-3.13065	1
2021-03-12	56686.6	1710.75	5.56899e+10	80	10.9453	7.44469	24.7431	4.38203	0.00706015	-0.0105246	-0.0192497	1.49165	1
2021-03-15	57967.1	1727.35	6.64194e+10	147	10.9676	7.45434	24.9193	4.99043	0.0223368	0.00965659	0.176189	0.608406	1
2021-03-16	55194.1	1729.95	5.97498e+10	729	10.9186	7.45585	24.8134	6.59167	-0.0490191	0.00150405	-0.105823	1.60124	1
2021-03-17	56749.2	1737.85	6.02583e+10	488	10.9464	7.4604	24.8219	6.19032	0.0277858	0.00455619	0.00847472	-0.401358	1
2021-03-18	57184.9	1736.05	5.5746e+10	138	10.954	7.45937	24.7441	4.92725	0.00764816	-0.00103626	-0.0778341	-1.26306	1
2021-03-19	58071	1737.9	4.90639e+10	13	10.9694	7.46043	24.6164	2.56495	0.0153769	0.00106502	-0.127683	-2.3623	1
2021-03-22	56379.8	1737.8	5.65215e+10	51	10.9399	7.46038	24.7579	3.93183	-0.0295558	-5.74932e-05	0.141497	1.36688	1
2021-03-23	54728.1	1724.7	5.6435e+10	6	10.9101	7.45281	24.7564	1.79176	-0.0297346	-0.00756688	-0.00153034	-2.14007	1
2021-03-24	54888.4	1730.2	7.05672e+10	26	10.9131	7.45599	24.9798	3.2581	0.00292455	0.00318392	0.223476	1.46634	1
2021-03-25	52124.5	1728.85	6.79998e+10	15	10.8614	7.45521	24.9428	2.70805	-0.0516666	-0.000780582	-0.0370608	-0.550046	1
2021-03-26	53358.6	1726.75	5.66522e+10	33	10.8848	7.454	24.7602	3.49651	0.0234002	-0.0012154	-0.182574	0.788457	1
2021-03-29	56740.7	1712.1	5.76256e+10	135457	10.9462	7.44548	24.7772	11.8164	0.0614572	-0.00852036	0.0170359	8.3199	1
2021-03-30	58349.4	1694.55	5.44141e+10	25316	10.9742	7.43517	24.7199	10.1392	0.0279568	-0.0103035	-0.0573431	-1.67722	1
2021-03-31	58828.2	1695.15	6.55208e+10	762	10.9824	7.43553	24.9056	6.63595	0.00817287	0.000354035	0.185744	-3.50325	1
2021-04-01	59045.7	1717.6	6.16692e+10	720	10.9861	7.44868	24.845	6.57925	0.00368956	0.0131567	-0.060584	-0.0566953	1
2021-04-05	58793.1	1725.8	6.07063e+10	275	10.9818	7.45345	24.8293	5.61677	-0.00428745	0.00476272	-0.015737	-0.96248	1
2021-04-06	58563.2	1735.85	6.6058e+10	890	10.9779	7.45925	24.9138	6.79122	-0.00391743	0.00580652	0.0844865	1.17445	1
2021-04-07	57167.6	1738.2	7.56453e+10	557	10.9537	7.46061	25.0493	6.32257	-0.0241194	0.00135284	0.135522	-0.468656	1
2021-04-08	57108.9	1746.3	5.30539e+10	1298	10.9527	7.46525	24.6946	7.16858	-0.00102684	0.00464919	-0.354748	0.846015	1
2021-04-09	58372.5	1742.05	4.66552e+10	484	10.9746	7.46282	24.5661	6.18208	0.0218839	-0.00243665	-0.128523	-0.986495	1
2021-04-12	60421.5	1733.75	5.18287e+10	40	11.0091	7.45804	24.6712	3.68888	0.0345001	-0.00477592	0.105159	-2.49321	1
2021-04-13	61806.1	1734.5	6.99835e+10	367	11.0318	7.45847	24.9715	5.90536	0.0226581	0.000432495	0.300315	2.21648	1
2021-04-14	63208.9	1739.3	7.74518e+10	1037	11.0542	7.46124	25.0729	6.94409	0.0224435	0.00276354	0.101397	1.03873	1
2021-04-15	63015.3	1754	6.09544e+10	368	11.0511	7.46965	24.8334	5.90808	-0.00306802	0.00841617	-0.23953	-1.036	1
2021-04-16	61908.6	1774.8	8.4293e+10	625	11.0334	7.48144	25.1576	6.43775	-0.0177183	0.0117888	0.324173	0.529669	1
2021-04-19	55944.3	1778.95	6.53449e+10	144	10.9321	7.48378	24.9029	4.96981	-0.101303	0.00233558	-0.25462	-1.46794	1
2021-04-20	55255.1	1771.4	6.78493e+10	1464	10.9197	7.47953	24.9406	7.28893	-0.0123964	-0.0042531	0.0376106	2.31911	1
2021-04-21	55226.7	1785.9	5.49266e+10	250	10.9192	7.48768	24.7293	5.52146	-0.000513695	0.00815226	-0.211291	-1.76747	1
2021-04-22	52997	1786.85	7.47986e+10	159	10.878	7.48821	25.0381	5.0689	-0.0412112	0.00053181	0.308802	-0.452557	1
2021-04-23	49917.7	1783.25	8.66687e+10	332	10.8181	7.48619	25.1854	5.80513	-0.0598595	-0.00201674	0.147293	0.736231	1
2021-04-26	51570.4	1775.25	5.8284e+10	549	10.8507	7.4817	24.7886	6.3081	0.0325717	-0.00449628	-0.396764	0.502963	1
2021-04-27	54368.1	1779.85	4.94482e+10	117	10.9035	7.48428	24.6242	4.76217	0.0528293	0.00258782	-0.164402	-1.54592	1
2021-04-28	55057.6	1769.3	4.80006e+10	756	10.9161	7.47834	24.5945	6.62804	0.0126021	-0.0059451	-0.0297132	1.86587	1
2021-04-29	53766.9	1773.8	4.60889e+10	196	10.8924	7.48088	24.5538	5.27811	-0.0237205	0.00254015	-0.0406402	-1.34993	1
2021-04-30	55515.2	1767.85	5.23959e+10	18	10.9244	7.47752	24.6821	2.89037	0.0319974	-0.00335999	0.128256	-2.38774	1
2021-05-03	57782.1	1790.75	5.17131e+10	18	10.9644	7.49039	24.669	2.89037	0.0400227	0.0128704	-0.0131171	0	1
2021-05-04	55202.8	1781.65	6.85647e+10	182	10.9188	7.4853	24.951	5.20401	-0.0456651	-0.00509461	0.282066	2.31363	1
2021-05-05	55440.2	1781.65	6.92413e+10	182	10.9231	7.4853	24.9609	5.20401	0.0042914	-3.42379e-08	0.00981982	0	1
2021-05-06	56872.9	1801.55	6.95233e+10	13	10.9486	7.4964	24.9649	2.56495	0.025514	0.0111075	0.00406399	-2.63906	1
2021-05-07	56964.2	1837	6.8434e+10	2	10.9502	7.51589	24.9491	0.693147	0.00160454	0.0194864	-0.0157916	-1.8718	1
2021-05-10	56795.4	1840.5	71776546298	13	10.9472	7.51779	24.9968	2.56495	-0.00296826	0.00190347	0.0476877	1.8718	1
2021-05-11	55740.6	1834.85	6.13084e+10	420	10.9285	7.51472	24.8392	6.04025	-0.0187467	-0.00307455	-0.157641	3.47531	1
2021-05-12	53544.9	1823.45	7.52154e+10	3	10.8883	7.50849	25.0436	1.09861	-0.0401873	-0.00623244	0.204439	-4.94164	1
2021-05-13	49155.4	1820.45	9.67212e+10	100	10.8027	7.50684	25.2951	4.60517	-0.0855341	-0.00164655	0.251476	3.50656	1
2021-05-14	50153.3	1833.7	5.57375e+10	41	10.8228	7.51409	24.7439	3.71357	0.0200979	0.00725206	-0.551179	-0.891598	1
2021-05-17	44415.4	1857.35	7.49036e+10	13	10.7013	7.52691	25.0395	2.56495	-0.121498	0.0128149	0.295549	-1.14862	1
2021-05-18	44090.1	1869.15	5.61874e+10	3	10.694	7.53324	24.752	1.09861	-0.00735052	0.00633307	-0.287511	-1.46634	1
2021-05-19	37113.8	1874.25	1.26358e+11	3	10.5217	7.53596	25.5624	1.09861	-0.172247	0.00272478	0.810428	0	1
2021-05-20	38756.8	1874.9	88281943359	85	10.5651	7.53631	25.2038	4.44265	0.0433172	0.000346745	-0.358584	3.34404	1
2021-05-21	37894.3	1874.4	82051616861	5	10.5426	7.53604	25.1306	1.60944	-0.0225052	-0.000266716	-0.0731871	-2.83321	1
2021-05-24	37193.1	1883.35	67359584098	39	10.5239	7.54081	24.9333	3.66356	-0.0186775	0.0047635	-0.197303	2.05412	1
2021-05-25	38178.9	1890.3	56211915803	56	10.55	7.54449	24.7524	4.02535	0.0261592	0.00368344	-0.180916	0.36179	1
2021-05-26	39344	1901.3	51346735160	170526	10.5801	7.55029	24.6619	12.0466	0.0300596	0.00580232	-0.0905274	8.02129	1
2021-05-27	38813.8	1896.05	43210968721	35794	10.5665	7.54753	24.4894	10.4855	-0.0135676	-0.00276509	-0.172507	-1.56111	1
2021-05-28	36818	1893.65	55200191952	2415	10.5137	7.54626	24.7342	7.78945	-0.0527879	-0.00126659	0.244872	-2.69608	1
2021-06-01	36841.9	1904.5	34639423297	640	10.5144	7.55197	24.2683	6.46147	0.000649098	0.00571332	-0.465974	-1.32799	1
2021-06-02	37098.8	1902.4	33070867190	1267	10.5213	7.55087	24.2219	7.14441	0.00694922	-0.00110326	-0.0463397	0.682939	1
2021-06-03	38361.5	1886.9	35460750427	1021	10.5548	7.54269	24.2917	6.92854	0.0334681	-0.00818098	0.0697737	-0.215869	1
2021-06-04	37480.1	1874.75	41831090187	367	10.5316	7.53623	24.4569	5.90536	-0.0232432	-0.00645995	0.165213	-1.02318	1
2021-06-07	35135.6	1891.45	33683936663	87	10.467	7.5451	24.2403	4.46591	-0.0645952	0.00886841	-0.216619	-1.43945	1
2021-06-08	32565.9	1896.45	49902050442	930	10.391	7.54774	24.6333	6.83518	-0.0759488	0.00263999	0.393041	2.36928	1
2021-06-09	35006.6	1893.45	53972919008	148	10.4633	7.54616	24.7117	4.99721	0.0722709	-0.00158316	0.0784203	-1.83797	1
2021-06-10	37091	1885.65	43576032854	186	10.5211	7.54203	24.4978	5.22575	0.0578361	-0.00412797	-0.213975	0.228534	1
2021-06-11	36826.6	1888.75	38699736985	349	10.514	7.54367	24.3791	5.85507	-0.00715359	0.00164265	-0.118674	0.629325	1
2021-06-14	39867.8	1856.55	43148914673	41	10.5933	7.52648	24.4879	3.71357	0.0793499	-0.0171953	0.108824	-2.1415	1
2021-06-15	40452.4	1860.8	46420149185	78	10.6079	7.52876	24.561	4.35671	0.0145556	0.00228658	0.0730763	0.643137	1
2021-06-16	39346.4	1834.65	39211635100	117	10.5802	7.51461	24.3922	4.76217	-0.0277206	-0.0141528	-0.16876	0.405465	1
2021-06-17	38476.7	1796.45	37096670047	1135	10.5578	7.49357	24.3368	7.03439	-0.0223525	-0.0210412	-0.0554463	2.27221	1
2021-06-18	36721.6	1780.15	36200887275	354	10.5111	7.48445	24.3123	5.8693	-0.0466882	-0.00911486	-0.0244436	-1.16509	1
2021-06-21	33508.8	1776	52809038594	38	10.4196	7.48212	24.6899	3.63759	-0.0915563	-0.00233399	0.377599	-2.23171	1
2021-06-22	31093	1781.4	58964353058	101	10.3447	7.48515	24.8002	4.61512	-0.0748238	0.00303593	0.110251	0.977534	1
2021-06-23	33263	1786.9	46317108925	136	10.4122	7.48824	24.5588	4.91265	0.0674624	0.0030827	-0.241422	0.297534	1
2021-06-24	33807	1781	33123368116	78	10.4284	7.48493	24.2235	4.35671	0.0162225	-0.00330727	-0.335272	-0.555946	1
2021-06-25	33419.1	1781.6	40230904226	35	10.4169	7.48527	24.4179	3.55535	-0.0115423	0.000336833	0.194396	-0.801361	1
2021-06-28	34561	1779.6	33892523752	888	10.4505	7.48414	24.2465	6.78897	0.0335988	-0.00112322	-0.171441	3.23362	1
2021-06-29	35397.3	1764.6	37901460044	419	10.4744	7.47568	24.3583	6.03787	0.0239101	-0.00846458	0.111795	-0.751101	1
2021-06-30	35080.5	1765	34059036099	51	10.4654	7.47591	24.2514	3.93183	-0.00899132	0.000226655	-0.106894	-2.10605	1
2021-07-01	33959.9	1775	37838957079	44	10.4329	7.48156	24.3566	3.78419	-0.0324642	0.00564973	0.105244	-0.147636	1
2021-07-02	33355.1	1783.1	38728974942	23	10.415	7.48611	24.3799	3.13549	-0.0179682	0.004553	0.0232488	-0.648695	1
2021-07-06	34319.2	1798.25	26501259870	332	10.4435	7.49457	24.0005	5.80513	0.028494	0.00846055	-0.379396	2.66964	1
2021-07-07	34418.5	1802.8	24796027477	244	10.4463	7.4971	23.9339	5.49717	0.00288779	0.00252704	-0.0665088	-0.307967	1
2021-07-08	33020.5	1807.75	29910396946	148	10.4049	7.49984	24.1215	4.99721	-0.0414636	0.00274197	0.187523	-0.499956	1
2021-07-09	33180.6	1804.45	27436021028	218	10.4097	7.49801	24.0351	5.3845	0.00483503	-0.00182714	-0.0863494	0.387283	1
2021-07-12	33644.7	1802.5	24321499537	147	10.4236	7.49693	23.9146	4.99043	0.0138915	-0.00108125	-0.120496	-0.394062	1
2021-07-13	32794.3	1806.3	19120856669	78	10.398	7.49904	23.674	4.35671	-0.025603	0.00210596	-0.240581	-0.633724	1
2021-07-14	32350.3	1821.05	21376531210	707	10.3844	7.50717	23.7856	6.56103	-0.0136314	0.0081327	0.111514	2.20432	1
2021-07-15	32167.7	1828.2	21300524237	99	10.3787	7.51109	23.782	4.59512	-0.00566005	0.00391862	-0.00356196	-1.96591	1
2021-07-16	31659.5	1822.95	23699476918	78	10.3628	7.50821	23.8887	4.35671	-0.0159225	-0.00287581	0.106721	-0.238411	1
2021-07-19	31224.8	1808.35	20434789545	33	10.349	7.50017	23.7405	3.49651	-0.013827	-0.00804124	-0.148214	-0.860201	1
2021-07-20	30183.6	1817.45	23148267245	128	10.3151	7.50519	23.8652	4.85203	-0.0339148	0.00501959	0.124681	1.35552	1
2021-07-21	31139.3	1803.5	28203024559	135	10.3462	7.49748	24.0627	4.90527	0.0311715	-0.0077052	0.197509	0.0532445	1
2021-07-22	32160.8	1799.3	19555230518	2	10.3785	7.49515	23.6965	0.693147	0.0322806	-0.00233152	-0.366186	-4.21213	1
2021-07-23	32819.7	1800.7	22552046192	1	10.3988	7.49593	23.8391	0	0.0202797	0.000777778	0.142583	-0.693147	1
2021-07-26	37893.5	1799.85	51022126212	17	10.5425	7.49546	24.6555	2.83321	0.14375	-0.00047215	0.816434	2.83321	1
2021-07-27	37924.3	1801.6	35097370560	1	10.5433	7.49643	24.2814	0	0.000813525	0.000971831	-0.374133	-2.83321	1
2021-07-28	39839.3	1799.5	38702404695	209783	10.5926	7.49526	24.3792	12.2538	0.0492597	-0.00116631	0.0977755	12.2538	1
2021-07-29	39972.6	1819.35	27167146027	30496	10.5959	7.50623	24.0253	10.3254	0.00334062	0.0109704	-0.353893	-1.92848	1
2021-07-30	40316.5	1819.7	33072782960	3100	10.6045	7.50643	24.222	8.03916	0.00856627	0.000192358	0.196702	-2.28619	1
2021-08-02	39582.8	1811.75	25595265436	1334	10.5861	7.50205	23.9657	7.19594	-0.0183658	-0.00437842	-0.256303	-0.84322	1
2021-08-03	38766	1809.75	26189830450	3341	10.5653	7.50094	23.9886	8.11403	-0.0208491	-0.00110451	0.0229638	0.918088	1
2021-08-04	38770.7	1818.8	25372562724	2860	10.5654	7.50593	23.9569	7.95858	0.000120961	0.00498823	-0.0317028	-0.155449	1
2021-08-05	39400	1804.85	35185031017	588	10.5815	7.49823	24.2839	6.37673	0.0160994	-0.00769946	0.326952	-1.58185	1
2021-08-06	41601.9	1779.25	38226483046	859	10.6359	7.48395	24.3668	6.75577	0.0543813	-0.0142856	0.0829078	0.379042	1
2021-08-09	44652.8	1723.2	38734079049	1621	10.7067	7.45194	24.38	7.3908	0.0707698	-0.0320089	0.0131913	0.63503	1
2021-08-10	45671.8	1727.65	33546019517	1363	10.7292	7.45452	24.2362	7.21744	0.0225643	0.00257908	-0.143802	-0.173355	1
2021-08-11	46043.7	1739.75	34319709073	542	10.7373	7.4615	24.259	6.29527	0.00810992	0.00697932	0.0228016	-0.922177	1
2021-08-12	45045.2	1748.95	33723620826	739	10.7154	7.46677	24.2415	6.6053	-0.0219244	0.00527418	-0.0175213	0.310032	1
2021-08-13	46057.2	1767.35	31744259539	436	10.7376	7.47724	24.181	6.07764	0.0222181	0.0104656	-0.0604866	-0.527656	1
2021-08-16	46849.2	1779.85	32776876610	219	10.7547	7.48428	24.213	5.38907	0.0170501	0.00704784	0.0320114	-0.688571	1
2021-08-17	45826	1787.1	33451362600	200	10.7326	7.48835	24.2334	5.29832	-0.0220826	0.0040651	0.0203692	-0.0907544	1
2021-08-18	45158	1785.25	32194123075	263	10.7179	7.48731	24.195	5.57215	-0.014683	-0.00103573	-0.0383086	0.273837	1
2021-08-19	45484.5	1782.4	37204312299	245	10.7251	7.48572	24.3397	5.50126	0.00720402	-0.00159769	0.144641	-0.0708958	1
2021-08-20	47996.4	1782.85	34706867452	235	10.7789	7.48597	24.2702	5.45959	0.0537542	0.000252437	-0.0694871	-0.0416727	1
2021-08-23	49778.3	1790.8	34305053719	32	10.8153	7.49042	24.2586	3.46574	0.0364534	0.00444924	-0.0116449	-1.99385	1
2021-08-24	48782.9	1803.3	35361168834	22	10.7951	7.49737	24.2889	3.09104	-0.0201993	0.00695587	0.0303216	-0.374693	1
2021-08-25	48183.2	1788.45	32646349931	812	10.7828	7.4891	24.209	6.6995	-0.0123694	-0.008269	-0.0798812	3.60846	1
2021-08-26	47876.7	1786.6	32666549568	61	10.7764	7.48807	24.2096	4.11087	-0.0063828	-0.00103495	0.00061855	-2.58863	1
2021-08-27	47753.5	1809.85	34511076995	1219	10.7738	7.501	24.2645	7.10579	-0.00257551	0.0129296	0.0549287	2.99491	1
2021-08-30	47937.9	1814.05	31847007016	684	10.7777	7.50332	24.1842	6.52796	0.00385419	0.00231795	-0.0803369	-0.577828	1
2021-08-31	47469.8	1808.5	34730363427	82	10.7678	7.50025	24.2709	4.40672	-0.00981306	-0.00306414	0.0866709	-2.12124	1
2021-09-01	47836.8	1812.7	39139399125	114	10.7755	7.50257	24.3904	4.7362	0.00770027	0.00231967	0.119515	0.329479	1
2021-09-02	49497.9	1810.35	39508070319	26	10.8097	7.50128	24.3998	3.2581	0.0341352	-0.00129725	0.00937535	-1.4781	1
2021-09-03	49684.2	1826.4	43206179619	53	10.8134	7.5101	24.4892	3.97029	0.00375691	0.00882662	0.0894786	0.712195	1
2021-09-07	48069.5	1809.2	65210059683	48	10.7804	7.50064	24.9009	3.8712	-0.033039	-0.00946206	0.41163	-0.0990909	1
2021-09-08	45947.7	1786.2	49007762488	69	10.7353	7.48785	24.6152	4.23411	-0.0451433	-0.0127943	-0.285635	0.362905	1
2021-09-09	46465.8	1793.3	38672657013	49	10.7465	7.49181	24.3784	3.89182	0.0112132	0.00396704	-0.236846	-0.342286	1
2021-09-10	45688.1	1789.6	39154666597	150	10.7296	7.48975	24.3908	5.01064	-0.0168793	-0.00206537	0.0123868	1.11881	1
2021-09-13	45095	1790	40969943253	533	10.7165	7.48997	24.4361	6.27852	-0.0130668	0.000223489	0.0453191	1.26789	1
2021-09-14	45985.2	1794.6	38652152880	764	10.7361	7.49254	24.3779	6.63857	0.0195489	0.00256654	-0.0582362	0.360046	1
2021-09-15	47611.9	1798.05	30484496466	59	10.7708	7.49446	24.1405	4.07754	0.0347625	0.00192059	-0.237384	-2.56103	1
2021-09-16	47783.2	1768.4	31764293754	1645	10.7744	7.47783	24.1816	7.4055	0.00359128	-0.0166276	0.0411246	3.32796	1
2021-09-17	47496.7	1756.2	28727713711	581	10.7684	7.47091	24.0811	6.36475	-0.00601326	-0.0069228	-0.100481	-1.04074	1
2021-09-20	44963.6	1756.35	43909845642	185	10.7136	7.47099	24.5054	5.22036	-0.0548084	8.5408e-05	0.424276	-1.14439	1
2021-09-21	41697.6	1767.5	48701090088	106	10.6382	7.47732	24.609	4.66344	-0.0754085	0.00632833	0.103563	-0.556917	1
2021-09-22	42302.1	1775.65	38139709246	17	10.6526	7.48192	24.3645	2.83321	0.0143936	0.00460043	-0.244445	-1.83023	1
2021-09-23	44025.8	1752.5	34244064430	31	10.6925	7.4688	24.2568	3.43399	0.0399375	-0.0131232	-0.107743	0.600774	1
2021-09-24	43008.5	1747.35	42839345714	76	10.6692	7.46586	24.4807	4.33073	-0.0233765	-0.00294299	0.223944	0.896746	1
2021-09-27	43251.9	1750.95	30980029059	808	10.6748	7.46791	24.1566	6.69456	0.00564371	0.00205814	-0.324114	2.36383	1
2021-09-28	41853.4	1734.25	30214940550	15748	10.6419	7.45833	24.1316	9.66447	-0.0328689	-0.00958345	-0.0250063	2.96991	1
2021-09-29	41687.5	1732.75	30602359905	6634	10.638	7.45747	24.1443	8.79996	-0.00397271	-0.000865301	0.0127406	-0.864505	1
2021-09-30	42768.6	1742.4	31141681925	997	10.6636	7.46302	24.1618	6.90475	0.0256036	0.00555373	0.01747	-1.89521	1
2021-10-01	45878	1755.55	42850641582	2220	10.7337	7.47054	24.481	7.70526	0.0701821	0.00751872	0.319173	0.800512	1
2021-10-04	48250.9	1759.2	33383173002	417	10.7842	7.47261	24.2313	6.03309	0.0504282	0.00207696	-0.249669	-1.67218	1
2021-10-05	50456.4	1756.65	35873904236	98	10.8289	7.47116	24.3033	4.58497	0.0446956	-0.00145057	0.0719582	-1.44812	1
2021-10-06	53028.3	1753.8	49034730168	56	10.8786	7.46954	24.6158	4.02535	0.0497164	-0.00162372	0.312519	-0.559616	1
2021-10-07	54432	1757.6	36807860413	336	10.9047	7.4717	24.329	5.81711	0.0261268	0.00216438	-0.286817	1.79176	1
2021-10-08	54805.5	1767.1	34800873924	254	10.9115	7.4771	24.2729	5.53733	0.0068378	0.00539054	-0.0560689	-0.279777	1
2021-10-11	56156.4	1755	42637331698	128	10.9359	7.47022	24.476	4.85203	0.0243498	-0.00687093	0.203088	-0.685304	1
2021-10-12	56052.9	1758.9	41083758949	139	10.9341	7.47244	24.4389	4.93447	-0.00184435	0.00221976	-0.0371173	0.0824437	1
2021-10-13	56029.8	1777.65	41684252783	150	10.9336	7.48305	24.4534	5.01064	-0.000412363	0.0106037	0.0145105	0.0761614	1
2021-10-14	57717.9	1795.95	36615791366	337	10.9633	7.49329	24.3237	5.82008	0.0296834	0.0102419	-0.129644	0.809448	1
2021-10-15	59812.6	1781	51780081801	874	10.999	7.48493	24.6703	6.77308	0.0356495	-0.00835913	0.346526	0.952997	1
2021-10-18	61313.7	1764.8	38055562075	266	11.0238	7.47579	24.3623	5.5835	0.0247865	-0.00913763	-0.307958	-1.18958	1
2021-10-19	63028.7	1776.25	40471196346	51	11.0513	7.48226	24.4239	3.93183	0.0275873	0.00646703	0.0615433	-1.65167	1
2021-10-20	65270.5	1779.8	40788955582	127	11.0863	7.48426	24.4317	4.84419	0.03495	0.0019966	0.00782083	0.912361	1
2021-10-21	64359	1783.35	45908121370	146	11.0722	7.48625	24.5499	4.98361	-0.0140642	0.00199262	0.118231	0.13942	1
2021-10-22	61918.9	1795.45	38434082775	532	11.0336	7.49301	24.3722	6.27664	-0.0386508	0.00676207	-0.177697	1.29304	1
2021-10-25	62210.6	1801.5	31064911614	140	11.0383	7.49637	24.1593	4.94164	0.00469917	0.00336396	-0.212866	-1.335	1
2021-10-26	61610.1	1798.7	34878965587	359	11.0286	7.49482	24.2751	5.88332	-0.00969908	-0.00155547	0.115805	0.94168	1
2021-10-27	59821.7	1794.8	43657076893	543	10.9991	7.49265	24.4996	6.29711	-0.0294575	-0.00217059	0.224481	0.413787	1
2021-10-28	60167.8	1801.4	45257083247	452	11.0049	7.49632	24.5356	6.11368	0.00576869	0.00367055	0.0359938	-0.183427	1
2021-10-29	61628.8	1785.8	36856881767	583	11.0289	7.48762	24.3303	6.36819	0.0239922	-0.00869765	-0.205317	0.254505	1
2021-11-01	61057.1	1790.9	36150572843	142	11.0196	7.49047	24.311	4.95583	-0.0093197	0.00285179	-0.0193496	-1.41236	1
2021-11-02	62457.9	1791.6	37746665647	213	11.0422	7.49086	24.3542	5.36129	0.0226837	0.000390789	0.0432043	0.405465	1
2021-11-03	62350.6	1764.9	36124731509	108	11.0405	7.47585	24.3102	4.68213	-0.00172001	-0.015015	-0.0439194	-0.679161	1
2021-11-04	61961.5	1787.2	32615846901	103	11.0343	7.48841	24.2081	4.63473	-0.00626025	0.0125561	-0.102179	-0.0474022	1
2021-11-05	61693	1806	30605102446	239	11.0299	7.49887	24.1444	5.47646	-0.00434174	0.0104643	-0.0636315	0.841735	1
2021-11-08	65508.9	1822.15	41125608330	261	11.0899	7.50777	24.4399	5.56452	0.060015	0.00890267	0.295464	0.0880569	1
2021-11-09	67456.2	1826.7	42357991721	170	11.1192	7.51027	24.4694	5.1358	0.0292924	0.00249394	0.0295261	-0.428722	1
2021-11-10	65998.9	1844.95	48730828378	795	11.0974	7.52021	24.6096	6.67834	-0.0218409	0.00994112	0.140155	1.54254	1
2021-11-11	64879.8	1860.2	35880633236	292	11.0803	7.52844	24.3035	5.67675	-0.017102	0.00823183	-0.306114	-1.00159	1
2021-11-12	63897.4	1857.75	36084893887	210	11.065	7.52712	24.3091	5.34711	-0.0152575	-0.00131793	0.00567664	-0.329646	1
2021-11-15	64914.9	1865.7	30558763548	87	11.0808	7.53139	24.1429	4.46591	0.0157984	0.00427024	-0.166223	-0.881199	1
2021-11-16	61368.8	1853.6	46844335592	1	11.0247	7.52488	24.5701	0	-0.0561755	-0.00650662	0.427179	-4.46591	1
2021-11-17	59669.5	1866.15	39178392930	2	10.9966	7.53163	24.3914	0.693147	-0.0280798	0.00674779	-0.178705	0.693147	1
2021-11-18	58749.6	1861	41388338699	9	10.981	7.52887	24.4463	2.19722	-0.015536	-0.00276351	0.0548738	1.50408	1
2021-11-19	57028.1	1851.2	38702407772	21	10.9513	7.52359	24.3792	3.04452	-0.0297402	-0.0052799	-0.0670974	0.847298	1
2021-11-22	57473.1	1823.65	35036121783	14	10.9591	7.5086	24.2796	2.63906	0.00777206	-0.0149941	-0.0995222	-0.405465	1
2021-11-23	56754.1	1789.5	37485803899	264	10.9465	7.48969	24.3472	5.57595	-0.0125884	-0.0189037	0.0675827	2.93689	1
2021-11-24	56883.6	1787.2	36635566789	188	10.9488	7.48841	24.3243	5.23644	0.00227928	-0.0012861	-0.0229428	-0.339507	1
2021-11-25	58257.3	1791.25	34284016248	188	10.9726	7.49067	24.2579	5.23644	0.023862	0.00226355	-0.0663403	0	1
2021-11-26	56376.6	1788.35	41810748221	186800	10.9398	7.48905	24.4564	12.1378	-0.0328153	-0.00162029	0.198474	6.90135	1
2021-11-29	57832.7	1789	32370840356	26926	10.9653	7.48941	24.2005	10.2008	0.0254998	0.000363397	-0.255895	-1.93695	1
2021-11-30	57585.3	1788.4	36708594618	4903	10.961	7.48908	24.3263	8.4976	-0.00428636	-0.000335439	0.125753	-1.70325	1
2021-12-01	57797.4	1781.4	36858195307	1128	10.9647	7.48515	24.3303	7.0282	0.00367544	-0.00392179	0.00406708	-1.4694	1
2021-12-02	56622.2	1770.75	32379968686	1557	10.9442	7.47916	24.2008	7.35052	-0.0205426	-0.00599639	-0.129538	0.322315	1
2021-12-03	54989.4	1775.8	39789134215	694	10.9149	7.48201	24.4069	6.54247	-0.0292608	0.00284784	0.206054	-0.808044	1
2021-12-06	49105.3	1780.1	37707308001	381	10.8017	7.48442	24.3531	5.9428	-0.113174	0.00241852	-0.0537399	-0.599673	1
2021-12-07	51055.3	1779.2	33676814852	308	10.8407	7.48392	24.2401	5.7301	0.0389427	-0.000505717	-0.113044	-0.2127	1
2021-12-08	49968.7	1784.45	28479699446	1383	10.8192	7.48687	24.0725	7.23201	-0.0215128	0.00294642	-0.167618	1.50191	1
2021-12-09	49077.8	1777.65	29603577251	455	10.8012	7.48305	24.1112	6.1203	-0.0179905	-0.00381798	0.0387037	-1.11171	1
2021-12-10	48519.5	1777.25	30966005122	545	10.7897	7.48282	24.1562	6.30079	-0.0114406	-0.000225041	0.0449948	0.180488	1
2021-12-13	48049.9	1785.45	32166727776	206	10.78	7.48743	24.1942	5.32788	-0.00972475	0.00460326	0.0380426	-0.97291	1
2021-12-14	47427.9	1778	34638619079	322	10.767	7.48324	24.2682	5.77455	-0.0130289	-0.00418135	0.0740366	0.446675	1
2021-12-15	48073	1766.3	36541828520	283	10.7805	7.47664	24.3217	5.64545	0.0135082	-0.00660217	0.0534884	-0.129105	1
2021-12-16	48477.7	1789.55	27268150947	21	10.7889	7.48972	24.029	3.04452	0.00838457	0.0130772	-0.292738	-2.60092	1
2021-12-17	46811.6	1808.35	32902725329	654	10.7539	7.50017	24.2168	6.48311	-0.0349744	0.0104506	0.187836	3.43858	1
2021-12-20	46490.8	1795.9	30961902129	226	10.747	7.49326	24.156	5.42053	-0.00687641	-0.00690854	-0.060798	-1.06257	1
2021-12-21	47999.8	1792.2	27055803928	575	10.779	7.4912	24.0212	6.35437	0.0319441	-0.00206237	-0.134856	0.933835	1
2021-12-22	48997.9	1795.35	24447979559	567	10.7995	7.49296	23.9198	6.34036	0.020579	0.00175607	-0.101354	-0.0140107	1
2021-12-23	49699.1	1806	28223878108	193	10.8137	7.49887	24.0634	5.26269	0.0142098	0.00591447	0.143621	-1.07767	1
2021-12-27	51227.9	1809.55	24324345758	150	10.844	7.50083	23.9147	5.01064	0.0302977	0.00196374	-0.148691	-0.252055	1
2021-12-28	49047	1811.75	33430376883	146	10.8005	7.50205	24.2327	4.98361	-0.0435045	0.00121503	0.317987	-0.0270287	1
2021-12-29	47160.6	1798.25	30049226299	623	10.7613	7.49457	24.1261	6.43455	-0.0392205	-0.00747926	-0.106628	1.45094	1
2021-12-30	46970.1	1806	26686491018	306	10.7573	7.49887	24.0074	5.72359	-0.00404715	0.00430049	-0.118679	-0.710961	1
2021-12-31	47146.2	1824.6	36974172400	80	10.761	7.50912	24.3335	4.38203	0.00374221	0.0102463	0.326062	-1.34156	1
2022-01-03	46673.3	1814.45	33071628362	116	10.7509	7.50354	24.2219	4.75359	-0.010081	-0.00557839	-0.111544	0.371564	1
2022-01-04	46579.5	1807.65	42494677905	38	10.7489	7.49978	24.4726	3.63759	-0.00201259	-0.00375473	0.250703	-1.116	1
2022-01-05	44863.6	1818.85	36851084859	8	10.7114	7.50596	24.3302	2.07944	-0.0375331	0.00617677	-0.142494	-1.55814	1
2022-01-06	43197.1	1789.2	30208048289	30	10.6735	7.48952	24.1314	3.4012	-0.0378535	-0.0164358	-0.198777	1.32176	1
2022-01-07	42115.5	1790.7	84196607520	17	10.6482	7.49036	25.1564	2.83321	-0.025358	0.000838012	1.02505	-0.567984	1
2022-01-10	40998	1794.55	32104232331	534	10.6213	7.49251	24.1923	6.2804	-0.0268921	0.00214769	-0.964167	3.44718	1
2022-01-11	42204.5	1812.75	26327648900	743	10.6503	7.5026	23.9939	6.6107	0.0290018	0.0100907	-0.198368	0.3303	1
2022-01-12	43332.2	1822.05	33499938689	1547	10.6767	7.50772	24.2348	7.34407	0.0263697	0.00511721	0.240924	0.733377	1
2022-01-13	43362.7	1819.2	47691135082	40	10.6774	7.50615	24.588	3.68888	0.000704878	-0.0015654	0.353202	-3.65519	1
2022-01-14	42664.7	1819.25	23577403399	816	10.6611	7.50618	23.8836	6.70441	-0.0162296	2.74842e-05	-0.704457	3.01553	1
2022-01-18	41963.3	1816.2	22417209227	900	10.6446	7.5045	23.8331	6.80239	-0.0165751	-0.00167792	-0.0504598	0.0979804	1
2022-01-19	41860.6	1830.25	23091543258	4	10.6421	7.51221	23.8627	1.38629	-0.00245036	0.00770616	0.0296375	-5.4161	1
2022-01-20	42042.9	1840.6	20382033940	20	10.6464	7.51785	23.7379	2.99573	0.00434582	0.00563904	-0.124813	1.60944	1
2022-01-21	38426	1835.65	43011992031	19	10.5565	7.51515	24.4847	2.94444	-0.0899574	-0.00269296	0.746825	-0.0512933	1
2022-01-24	35215.8	1840	41856658597	8	10.4692	7.51752	24.4575	2.07944	-0.0872392	0.00236693	-0.0272281	-0.864997	1
2022-01-25	36612	1847.35	26428189594	11	10.5081	7.52151	23.9977	2.3979	0.0388815	0.00398661	-0.45982	0.318454	1
2022-01-26	37600.2	1829.9	31324598034	55	10.5348	7.51202	24.1677	4.00733	0.0266322	-0.00949086	0.169972	1.60944	1
2022-01-27	36388.8	1793.3	25041426629	196036	10.502	7.49181	23.9438	12.1861	-0.0327471	-0.0202038	-0.223872	8.17872	1
2022-01-28	37082	1788.6	22238830523	28521	10.5209	7.48919	23.8251	10.2584	0.0188704	-0.00262431	-0.118692	-1.92766	1
2022-01-31	37690.4	1791.8	20734730465	1735	10.5372	7.49098	23.7551	7.45876	0.0162744	0.00178751	-0.0700298	-2.79963	1
2022-02-01	38614.4	1801.6	20288500328	223	10.5614	7.49643	23.7333	5.40717	0.0242193	0.00545446	-0.0217559	-2.05159	1
2022-02-02	37833.7	1802.6	19155189416	1690	10.541	7.49699	23.6758	7.43248	-0.0204257	0.000554908	-0.0574806	2.02531	1
2022-02-03	36765.1	1798	18591534769	466	10.5123	7.49443	23.646	6.14419	-0.0286513	-0.00255513	-0.0298673	-1.2883	1
2022-02-04	39310.7	1803.1	29412210792	571	10.5793	7.49726	24.1047	6.34739	0.0669487	0.00283247	0.458704	0.203204	1
2022-02-07	43075	1815.2	28641855926	601	10.6707	7.50395	24.0781	6.39859	0.0914461	0.00668825	-0.0265408	0.0512057	1
2022-02-08	44050.9	1821.3	33079398868	108	10.6931	7.50731	24.2222	4.68213	0.0224017	0.00335488	0.144042	-1.71646	1
2022-02-09	43980.4	1830.25	23245887300	683	10.6915	7.51221	23.8694	6.52649	-0.00160095	0.00490204	-0.352782	1.84436	1
2022-02-10	44532	1831.45	32142048537	365	10.704	7.51286	24.1934	5.8999	0.0124641	0.000655433	0.324037	-0.626598	1
2022-02-11	42962.7	1843.4	26954925781	181	10.6681	7.51937	24.0174	5.1985	-0.0358759	0.00650369	-0.175999	-0.7014	1
2022-02-14	42228.9	1862.6	20827783012	79	10.6509	7.52973	23.7596	4.36945	-0.0172279	0.0103617	-0.257878	-0.829049	1
2022-02-15	43579.1	1863.55	22721659051	86	10.6823	7.53024	23.8466	4.45435	0.0314743	0.00050991	0.0870308	0.0848994	1
2022-02-16	44017.5	1863.25	19792547657	34	10.6923	7.53008	23.7086	3.52636	0.0100086	-0.000160996	-0.138013	-0.927987	1
2022-02-17	42191.2	1888.45	26246662813	393	10.65	7.54351	23.9908	5.97381	-0.0423759	0.0134341	0.282233	2.44745	1
2022-02-18	40283.4	1895.05	23310007704	51	10.6037	7.547	23.8721	3.93183	-0.0462719	0.00348884	-0.118656	-2.04198	1
2022-02-22	37424.4	1901.4	25493150450	173	10.5301	7.55035	23.9617	5.15329	-0.0736163	0.00334523	0.089527	1.22147	1
2022-02-23	38162.1	1903.15	21849073843	73	10.5496	7.55127	23.8074	4.29046	0.0195203	0.000919951	-0.154251	-0.862832	1
2022-02-24	36714	1942.1	46383802093	2706	10.5109	7.57153	24.5602	7.90323	-0.0386841	0.0202595	0.752792	3.61277	1
2022-02-25	38870.8	1901.8	26545599159	586	10.568	7.55056	24.0021	6.37332	0.0570852	-0.0209691	-0.558086	-1.52991	1
2022-02-28	40639.3	1911.3	35690014104	390	10.6125	7.55554	24.2981	5.96615	0.0444923	0.00498283	0.296007	-0.407173	1
2022-03-01	43873.1	1923.1	32479047645	547	10.6891	7.56169	24.2039	6.30445	0.0765648	0.00615483	-0.0942757	0.338302	1
2022-03-02	44255.2	1934	29183112630	109	10.6977	7.56735	24.0969	4.69135	0.00867198	0.00565193	-0.107005	-1.6131	1
2022-03-03	42968.2	1932.55	24967782593	122	10.6682	7.5666	23.9409	4.80402	-0.0295137	-0.000750023	-0.156004	0.112673	1
2022-03-04	40642.7	1953.25	28516271427	47	10.6126	7.57725	24.0737	3.85015	-0.0556395	0.0106543	0.132889	-0.953873	1
2022-03-07	38345.2	1982.05	28546143503	2516	10.5544	7.59189	24.0748	7.83043	-0.0581902	0.014637	0.001047	3.98028	1
2022-03-08	38630.9	2035	25776583476	1813	10.5618	7.61825	23.9727	7.50274	0.00742309	0.0263642	-0.102055	-0.327687	1
2022-03-09	40585.9	2021.9	32284121034	1022	10.6112	7.61179	24.1978	6.92952	0.0493675	-0.00645816	0.225109	-0.573221	1
2022-03-10	40418.8	1994.3	31078064711	670	10.6071	7.59805	24.1598	6.50728	-0.00412443	-0.0137446	-0.0380732	-0.422239	1
2022-03-11	39214.6	1977.95	26364890465	865	10.5768	7.58982	23.9953	6.76273	-0.0302478	-0.00823216	-0.164469	0.255452	1
2022-03-14	38711.6	1968.65	24322159070	145	10.5639	7.5851	23.9147	4.97673	-0.0129083	-0.00471293	-0.0806454	-1.786	1
2022-03-15	39052.4	1925.3	23934000868	71	10.5727	7.56284	23.8986	4.26268	0.0087651	-0.0222662	-0.0160878	-0.714054	1
2022-03-16	40243.9	1914.8	39616916192	104	10.6027	7.55737	24.4025	4.64439	0.0300536	-0.00546862	0.503956	0.381711	1
2022-03-17	40975.2	1940.55	22009601093	39	10.6207	7.57073	23.8147	3.66356	0.0180086	0.0133583	-0.587777	-0.980829	1
2022-03-18	41249.1	1933.75	34421564942	28	10.6274	7.56722	24.2619	3.3322	0.00666154	-0.00351032	0.447204	-0.331357	1
2022-03-21	41061.2	1926.8	24615543271	5	10.6228	7.56362	23.9266	1.60944	-0.00456434	-0.00360053	-0.335305	-1.72277	1
2022-03-22	42036.5	1920.7	32004652376	26	10.6463	7.56044	24.1891	3.2581	0.0234739	-0.00317089	0.262503	1.64866	1
2022-03-23	42385.5	1936.6	25242943069	204	10.6546	7.56869	23.9518	5.31812	0.00826836	0.00824416	-0.237335	2.06002	1
2022-03-24	43429	1962.8	31042992291	8	10.6789	7.58213	24.1586	2.07944	0.0243211	0.0134382	0.206826	-3.23868	1
2022-03-25	44352.9	1953.8	30574413034	83	10.6999	7.57753	24.1434	4.41884	0.0210502	-0.00459583	-0.0152096	2.3394	1
2022-03-28	47388.5	1936.1	36362175703	7	10.7661	7.56843	24.3168	1.94591	0.0662022	-0.00910055	0.173366	-2.47293	1
2022-03-29	47561.4	1902.75	31397059069	128051	10.7698	7.55106	24.17	11.7602	0.00364074	-0.0173754	-0.146815	9.81427	1
2022-03-30	47200.7	1925.75	29333883962	17765	10.7622	7.56307	24.102	9.78499	-0.00761244	0.0120153	-0.0679709	-1.9752	1
2022-03-31	46451.3	1934.5	33327427106	3617	10.7462	7.5676	24.2296	8.1934	-0.0160042	0.00453339	0.127637	-1.59159	1
2022-04-01	45509.7	1927.5	38200000000	1016	10.7257	7.56398	24.3661	6.92363	-0.0204789	-0.00362507	0.137278	-1.26977	1
2022-04-04	46013.5	1925.85	32500000000	371	10.7367	7.56312	24.2045	5.9162	0.0110086	-0.000856398	-0.161595	-1.00743	1
2022-04-05	46325.5	1930.95	29600000000	412	10.7434	7.56577	24.111	6.02102	0.00675817	0.00264468	-0.0934657	0.104821	1
2022-04-06	44369.2	1924.25	39400000000	138	10.7003	7.56229	24.397	4.92725	-0.0431475	-0.00347583	0.285991	-1.09377	1
2022-04-07	43380.3	1927.15	26100000000	311	10.6778	7.5638	23.9852	5.73979	-0.022539	0.00150595	-0.411831	0.812539	1
2022-04-08	43043.2	1938.25	27200000000	153	10.67	7.56954	24.0265	5.03044	-0.00780232	0.00574328	0.0412817	-0.709355	1
2022-04-11	40898.8	1955.1	33900000000	163	10.6189	7.5782	24.2467	5.09375	-0.0511019	0.00865584	0.220198	0.0633123	1
2022-04-12	40003	1963.85	31000000000	246	10.5967	7.58266	24.1573	5.50533	-0.0221479	0.00446549	-0.0894278	0.411581	1
2022-04-13	40571.4	1975.25	27700000000	204	10.6108	7.58845	24.0447	5.31812	0.0141099	0.00578814	-0.112555	-0.187212	1
2022-04-14	40573.6	1970.85	24300000000	101	10.6109	7.58622	23.9137	4.61512	5.45936e-05	-0.00223005	-0.130956	-0.702999	1
2022-04-18	39841.3	1984.95	33700000000	196	10.5927	7.59335	24.2408	5.27811	-0.018215	0.0071288	0.327021	0.662994	1
2022-04-19	41145.8	1962	25300000000	130	10.6249	7.58172	23.9541	4.86753	0.0322188	-0.0116294	-0.286693	-0.41058	1
2022-04-20	41543.7	1949.55	27800000000	621	10.6345	7.57535	24.0483	6.43133	0.00962415	-0.00636578	0.0942316	1.5638	1
2022-04-21	41478.7	1943.7	35400000000	4	10.6329	7.57235	24.29	1.38629	-0.00156572	-0.0030052	0.241676	-5.04504	1
2022-04-22	40046.6	1940.3	28000000000	178	10.5978	7.5706	24.0555	5.18178	-0.0351366	-0.00175077	-0.234507	3.79549	1
2022-04-25	39415.1	1907.15	35400000000	748	10.5819	7.55337	24.29	6.6174	-0.0158954	-0.0172326	0.234507	1.43562	1
2022-04-26	39299.4	1901.55	34600000000	302	10.579	7.55042	24.2671	5.71043	-0.00293796	-0.00294064	-0.0228581	-0.906976	1
2022-04-27	38697.6	1891.4	31000000000	1786	10.5635	7.54507	24.1573	7.48773	-0.0154322	-0.00535205	-0.109866	1.77731	1
2022-04-28	39605.4	1882.95	33900000000	513	10.5867	7.54059	24.2467	6.24028	0.0231885	-0.0044776	0.0894278	-1.24746	1
2022-04-29	39061.4	1910.3	30900000000	132	10.5729	7.55502	24.154	4.8828	-0.0138316	0.0144206	-0.0926588	-1.35747	1
2022-05-02	38615.8	1874.9	32900000000	385	10.5614	7.53631	24.2167	5.95324	-0.0114743	-0.018705	0.0627165	1.07044	1
2022-05-03	38107.8	1868.8	27300000000	466	10.5482	7.53305	24.0302	6.14419	-0.0132414	-0.00325881	-0.186586	0.190942	1
2022-05-04	38817.5	1867	36800000000	1	10.5666	7.53209	24.3288	0	0.0184521	-0.000963649	0.298611	-6.14419	1
2022-05-05	37822.9	1889.15	43100000000	80	10.5407	7.54388	24.4868	4.38203	-0.0259566	0.0117941	0.158025	4.38203	1
2022-05-06	36053.2	1880.9	37800000000	214	10.4928	7.53951	24.3556	5.36598	-0.0479179	-0.00437661	-0.131214	0.983949	1
2022-05-09	32259.5	1860.75	63400000000	304	10.3816	7.52873	24.8727	5.71703	-0.111184	-0.0107708	0.517155	0.351052	1
2022-05-10	31270.6	1839.9	59800000000	1540	10.3504	7.51747	24.8143	7.33954	-0.031136	-0.0112684	-0.0584582	1.62251	1
2022-05-11	30091.9	1846.8	70400000000	892	10.312	7.52121	24.9775	6.79347	-0.0384207	0.00374319	0.163188	-0.546072	1
2022-05-12	28191.5	1837.05	67000000000	153	10.2468	7.51592	24.928	5.03044	-0.0652369	-0.00529339	-0.0495006	-1.76303	1
2022-05-13	29853.6	1816.2	42800000000	335	10.3041	7.5045	24.4798	5.81413	0.057285	-0.0114146	-0.448155	0.783693	1
2022-05-16	30278.6	1800.25	32600000000	34	10.3182	7.49568	24.2076	3.52636	0.0141373	-0.00882086	-0.272226	-2.28777	1
2022-05-17	30132.4	1822.65	29100000000	121	10.3134	7.50805	24.094	4.79579	-0.00484068	0.0123659	-0.113574	1.26943	1
2022-05-18	29669.5	1812.35	31300000000	311	10.2979	7.50238	24.1669	5.73979	-0.0154814	-0.00566714	0.0728799	0.944002	1
2022-05-19	29569.9	1825.95	33800000000	138	10.2945	7.50986	24.2437	4.92725	-0.00336398	0.00747605	0.0768427	-0.812539	1
2022-05-20	29729.3	1839.05	30700000000	110	10.2999	7.517	24.1475	4.70048	0.00537749	0.00714873	-0.0961981	-0.226773	1
2022-05-23	29783.1	1854.4	31500000000	216	10.3017	7.52532	24.1733	5.37528	0.00180736	0.00831206	0.0257249	0.674798	1
2022-05-24	29280.5	1859.75	26600000000	33	10.2847	7.5282	24.0042	3.49651	-0.0170194	0.00288088	-0.169076	-1.87877	1
2022-05-26	29048	1843.9	36800000000	123355	10.2767	7.51964	24.3288	11.7228	-0.00797007	-0.00855918	0.324587	8.22631	1
2022-05-27	28836.8	1853.3	36600000000	30091	10.2694	7.52472	24.3233	10.312	-0.00729936	0.00508494	-0.0054496	-1.41084	1
2022-05-31	31768	1847.45	33500000000	4073	10.3662	7.52156	24.2348	8.31214	0.0968082	-0.00316152	-0.0885028	-1.99985	1
2022-06-01	30729.4	1836.6	41100000000	1623	10.333	7.51567	24.4393	7.39203	-0.0332385	-0.00589027	0.204463	-0.920104	1
2022-06-02	30128.7	1855.4	29100000000	551	10.3132	7.52586	24.094	6.31173	-0.0197423	0.0101843	-0.34527	-1.0803	1
2022-06-03	30004.4	1858.6	26200000000	53	10.3091	7.52758	23.989	3.97029	-0.004136	0.00172321	-0.104979	-2.34144	1
2022-06-06	30793.7	1846.65	31900000000	142	10.3351	7.52113	24.1859	4.95583	0.0259686	-0.00645033	0.196847	0.985535	1
2022-06-07	30400.7	1843.3	40800000000	1168	10.3222	7.51931	24.4319	7.06305	-0.0128464	-0.00181574	0.246076	2.10722	1
2022-06-08	30599	1849.7	30200000000	218	10.3287	7.52278	24.1311	5.3845	0.00650382	0.00346602	-0.30084	-1.67855	1
2022-06-09	30314.8	1844	21700000000	159	10.3194	7.51969	23.8006	5.0689	-0.00933309	-0.00308634	-0.33053	-0.315591	1
2022-06-10	29612	1849.75	29900000000	1490	10.2959	7.52281	24.1211	7.30653	-0.0234567	0.00311337	0.320546	2.23763	1
2022-06-13	24468.4	1846.25	68200000000	127	10.1051	7.52091	24.9457	4.84419	-0.190795	-0.00189394	0.824586	-2.46234	1
2022-06-14	21984.9	1815.4	50900000000	536	9.99811	7.50406	24.6531	6.28413	-0.107028	-0.0168507	-0.292582	1.43995	1
2022-06-15	21410.5	1824.9	54900000000	108	9.97164	7.50928	24.7288	4.68213	-0.0264725	0.00521936	0.0756504	-1.602	1
2022-06-16	21567.1	1832.75	31200000000	136	9.97892	7.51357	24.1637	4.91265	0.00728522	0.00429238	-0.565095	0.230524	1
2022-06-17	20784.9	1843.65	27100000000	170	9.94198	7.5195	24.0228	5.1358	-0.0369404	0.00592973	-0.140884	0.223144	1
2022-06-21	21017.8	1834.35	29000000000	216	9.95313	7.51445	24.0906	5.37528	0.0111444	-0.00505711	0.0677621	0.23948	1
2022-06-22	20341.9	1832.15	28600000000	115	9.92044	7.51325	24.0767	4.74493	-0.0326883	-0.00120005	-0.0138891	-0.630346	1
2022-06-23	20542.9	1833.45	26200000000	9	9.93027	7.51395	23.989	2.19722	0.00983379	0.000709297	-0.0876473	-2.54771	1
2022-06-24	21125.2	1821.15	25000000000	61	9.95822	7.50722	23.9421	4.11087	0.02795	-0.00673127	-0.0468836	1.91365	1
2022-06-27	21049.1	1825.3	21000000000	77	9.95462	7.5095	23.7678	4.34381	-0.00360741	0.00227619	-0.174353	0.232932	1
2022-06-28	20696.6	1821.75	21400000000	391	9.93773	7.50755	23.7867	5.96871	-0.0168898	-0.00194678	0.0188685	1.6249	1
2022-06-29	20151	1821.55	23600000000	173	9.91101	7.50744	23.8845	5.15329	-0.0267175	-0.000109791	0.0978558	-0.815416	1
2022-06-30	19435.4	1809.15	26300000000	328	9.87485	7.50061	23.9928	5.79301	-0.036156	-0.00683067	0.108322	0.639722	1
2022-07-01	19853.2	1798.85	30800000000	77	9.89612	7.4949	24.1508	4.34381	0.021268	-0.00570955	0.157946	-1.44921	1
2022-07-05	19988.3	1783.6	26700000000	64	9.9029	7.48639	24.0079	4.15888	0.0067849	-0.00851378	-0.142851	-0.184922	1
2022-07-06	20209.5	1751	24600000000	1729	9.91391	7.46794	23.926	7.4553	0.0110042	-0.0184467	-0.0819171	3.29642	1
2022-07-07	21034	1741.1	25800000000	1869	9.95389	7.46227	23.9736	7.53316	0.0399845	-0.00566996	0.047628	0.0778603	1
2022-07-08	21786.2	1740.7	49900000000	370	9.98903	7.46204	24.6333	5.9135	0.0351382	-0.000229766	0.659647	-1.61966	1
2022-07-11	20390.4	1733.35	24200000000	75	9.92282	7.45781	23.9096	4.31749	-0.0662101	-0.00423138	-0.723668	-1.59601	1
2022-07-12	19676	1729.4	25800000000	451	9.88715	7.45553	23.9736	6.11147	-0.0356673	-0.00228142	0.0640219	1.79398	1
2022-07-13	19611.5	1722.1	33000000000	368	9.88387	7.4513	24.2198	5.90808	-0.00328298	-0.00423005	0.246133	-0.203384	1
2022-07-14	20239.6	1707.5	31200000000	1289	9.9154	7.44279	24.1637	7.16162	0.0315237	-0.00851416	-0.0560895	1.25354	1
2022-07-15	20767.6	1705.4	25900000000	721	9.94115	7.44155	23.9775	6.58064	0.0257552	-0.00123063	-0.186175	-0.580983	1
2022-07-18	21707.5	1710.8	40000000000	264	9.98541	7.44472	24.4121	5.57595	0.0442614	0.00316141	0.434636	-1.00469	1
2022-07-19	22675.2	1710.25	48800000000	1684	10.029	7.44439	24.611	7.42893	0.0436147	-0.000321539	0.198851	1.85298	1
2022-07-20	23603.4	1704	42900000000	130	10.0691	7.44073	24.4821	4.86753	0.040119	-0.00366113	-0.128858	-2.56139	1
2022-07-21	22909.7	1697.65	33600000000	183	10.0393	7.437	24.2378	5.20949	-0.0298282	-0.00373349	-0.244346	0.341952	1
2022-07-22	23137.7	1724	31400000000	61	10.0492	7.4524	24.1701	4.11087	0.00990031	0.0154022	-0.0677182	-1.09861	1
2022-07-25	22005.4	1725.5	35600000000	67	9.99904	7.45327	24.2956	4.20469	-0.0501753	0.000869691	0.125538	0.0938188	1
2022-07-26	21069	1717.85	28600000000	1	9.95556	7.44883	24.0767	0	-0.0434856	-0.00444335	-0.218939	-4.20469	1
2022-07-27	22028.7	1719.1	31800000000	144865	10.0001	7.44956	24.1827	11.8836	0.0445434	0.000727389	0.10606	11.8836	1
2022-07-28	23416.4	1743.5	40200000000	37236	10.0612	7.46365	24.4171	10.525	0.0610906	0.0140937	0.234401	-1.35853	1
2022-07-29	23888	1757.85	35900000000	3485	10.0811	7.47185	24.304	8.15622	0.0199401	0.00819688	-0.11313	-2.36881	1
2022-08-01	23177.8	1764.3	25800000000	705	10.0509	7.47551	23.9736	6.5582	-0.0301807	0.00366254	-0.330363	-1.59803	1
2022-08-02	23062.6	1773	28400000000	1078	10.046	7.48043	24.0697	6.98286	-0.00498418	0.00491902	0.0960147	0.424665	1
2022-08-03	23163.2	1761.75	26300000000	399	10.0503	7.47406	23.9928	5.98896	0.00435623	-0.00636539	-0.0768202	-0.993901	1
2022-08-04	22841.9	1779.9	25100000000	285	10.0363	7.48431	23.9461	5.65249	-0.0139722	0.0102495	-0.0467011	-0.336472	1
2022-08-05	23017.5	1777.8	28900000000	645	10.044	7.48313	24.0871	6.46925	0.00766041	-0.00118054	0.140974	0.816761	1
2022-08-08	23690.1	1779.3	28600000000	127	10.0728	7.48398	24.0767	4.84419	0.0288031	0.000843384	-0.0104349	-1.62506	1
2022-08-09	23440.3	1792.55	23600000000	249	10.0622	7.49139	23.8845	5.51745	-0.0106009	0.00741916	-0.19216	0.673266	1
2022-08-10	23449.5	1796.35	32800000000	601	10.0626	7.49351	24.2137	6.39859	0.00039049	0.00211764	0.329182	0.881142	1
2022-08-11	24361.8	1790	37100000000	1235	10.1008	7.48997	24.3369	7.11883	0.0381693	-0.00354121	0.123188	0.720231	1
2022-08-12	24034.9	1792.35	27300000000	187	10.0873	7.49128	24.0302	5.23111	-0.0135092	0.00131199	-0.30673	-1.88772	1
2022-08-15	24487.7	1786.85	35100000000	64	10.1059	7.48821	24.2815	4.15888	0.0186626	-0.00307331	0.251314	-1.07223	1
2022-08-16	23981	1774.4	27800000000	308	10.085	7.48122	24.0483	5.7301	-0.0209102	-0.00699196	-0.233165	1.57122	1
2022-08-17	23825.2	1764.85	30900000000	23	10.0785	7.47582	24.154	3.13549	-0.00651613	-0.00539664	0.10572	-2.59461	1
2022-08-18	23370.7	1758.15	23700000000	321	10.0592	7.47202	23.8887	5.77144	-0.0192603	-0.00380358	-0.265281	2.63595	1
2022-08-19	22041.1	1750.9	40500000000	49	10.0007	7.46789	24.4246	3.89182	-0.0585758	-0.00413218	0.535827	-1.87962	1
2022-08-22	21235.3	1733.5	31700000000	347	9.96342	7.4579	24.1796	5.84932	-0.0372422	-0.00998746	-0.244985	1.9575	1
2022-08-23	21300.7	1740.4	31900000000	509	9.96649	7.46187	24.1859	6.23245	0.00307269	0.00397249	0.00628933	0.383123	1
2022-08-24	21489	1747.7	32000000000	187	9.9753	7.46606	24.189	5.23111	0.00880474	0.00418567	0.00312989	-1.00134	1
2022-08-25	21576	1758.4	31000000000	172	9.97934	7.47216	24.1573	5.14749	0.00404017	0.00610367	-0.0317487	-0.0836141	1
2022-08-26	21002.2	1745.55	42300000000	202	9.95238	7.46482	24.4681	5.30827	-0.0269565	-0.00733461	0.3108	0.160773	1
2022-08-29	19979.1	1736.65	32600000000	950	9.90244	7.45971	24.2076	6.85646	-0.049939	-0.00511172	-0.260475	1.54819	1
2022-08-30	20080.1	1729.85	34500000000	385	9.90749	7.45579	24.2642	5.95324	0.00504329	-0.00392327	0.056647	-0.903219	1
2022-08-31	20110.3	1714.7	33200000000	2133	9.90899	7.44699	24.2258	7.66528	0.00150011	-0.00879656	-0.0384094	1.71204	1
2022-09-01	19926.2	1700.9	30200000000	683	9.89979	7.43891	24.1311	6.52649	-0.00919693	-0.00808062	-0.094708	-1.13879	1
2022-09-02	20108.2	1709.4	29100000000	182	9.90888	7.4439	24.094	5.20401	0.00909176	0.00498491	-0.0371038	-1.32249	1
2022-09-06	19477.7	1708.55	43400000000	697	9.87703	7.4434	24.4937	6.54679	-0.031855	-0.000497374	0.399721	1.34278	1
2022-09-07	19035.8	1705	35200000000	651	9.85408	7.44132	24.2843	6.47851	-0.0229488	-0.00207995	-0.209413	-0.0682758	1
2022-09-08	19247	1711.75	32200000000	1193	9.86511	7.44527	24.1952	7.08423	0.0110343	0.00395113	-0.0890796	0.605717	1
2022-09-09	20375.2	1716.4	48500000000	635	9.92207	7.44798	24.6048	6.45362	0.056961	0.00271284	0.409597	-0.630601	1
2022-09-12	22021.5	1727.75	50200000000	68	9.99978	7.45458	24.6393	4.21951	0.0777033	0.00659091	0.0344512	-2.23412	1
2022-09-13	21368.2	1708.9	51100000000	432	9.96966	7.44361	24.6571	6.06843	-0.0301151	-0.0109701	0.0177695	1.84892	1
2022-09-14	20130.3	1699.15	37900000000	532	9.90998	7.43788	24.3582	6.27664	-0.0596798	-0.00572176	-0.298833	0.208218	1
2022-09-15	19977.4	1674.15	36400000000	1125	9.90236	7.42306	24.3178	7.02554	-0.00762201	-0.0148226	-0.0403823	0.748895	1
2022-09-16	19635.4	1663.3	30100000000	464	9.88509	7.41656	24.1278	6.13988	-0.0172724	-0.00650199	-0.190044	-0.885654	1
2022-09-19	19014.9	1663.95	40200000000	580	9.85298	7.41695	24.4171	6.36303	-0.0321089	0.000390713	0.289342	0.223144	1
2022-09-20	19208	1659.7	36800000000	2830	9.86308	7.41439	24.3288	7.94803	0.0101019	-0.00255743	-0.0883692	1.585	1
2022-09-21	18982.5	1672.35	46400000000	2337	9.85127	7.42199	24.5606	7.75662	-0.0118089	0.00759296	0.231802	-0.191409	1
2022-09-22	18936.2	1669.55	41100000000	973	9.84883	7.42031	24.4393	6.88038	-0.00243785	-0.00167569	-0.121291	-0.876239	1
2022-09-23	19041.1	1656.15	38900000000	1224	9.85436	7.41225	24.3843	7.10988	0.00552225	-0.0080585	-0.0550139	0.229495	1
2022-09-26	18998.1	1623.3	44100000000	1205	9.85209	7.39222	24.5097	7.09423	-0.0022624	-0.0200345	0.125466	-0.0156446	1
[truncated: 88 more rows]
